# Supplementary material for: Sequence mining and transcript profiling to explore cyst nematode parasitism
Source: BMC Genomics. 2009 Jan 30;10:58. doi: 10.1186/1471-2164-10-58 (PMC2640417; doi:10.1186/1471-2164-10-58)
Supplement: Additional file 1 — H. glycines parasitome. Excel file showing H. glycines parasitome members, their contigs, probesets, expression cluster membership, mean expression data and q values. [file 1471-2164-10-58-S1.xls]

## Sheet: Sheet1
Probeset	Parasitism gene	Gland expression	GenBank accession	BLASTX hit*	BLASTX score, e-value	Cluster	Egg	infJ2	parJ2	J3	J4	Female	Egg_infJ2_qvalue	infJ2_parJ2_qvalue	J4_Female_qvalue	parJ2_J3_qvalue	J3_J4_qvalue	entire life cycle
HgAffx.103.1.A1_at	SY20	dorsal	AF273729	novel		1	-3.83163	-3.67038	-2.15661	-2.91902	-4.69041	-5.35629	0.420559	0.0269994	0.265852	0.174781	0.115751	0.000583948
HgAffx.103.1.S1_at	SY20	dorsal	AF273729	novel		1	-5.51133	-2.30864	-0.71381	-2.59507	-5.51892	-3.77276	0.00225821	0.0391155	0.0666515	0.0430198	0.0391994	6.83e-05
HgAffx.14339.1.S1_at	16B09	dorsal	CK349665	novel		2	-1.98922	-1.82901	2.90662	2.20861	1.23197	1.16412	0.366393	3.59e-06	0.506002	0.0760065	0.122267	3.47e-07
	22C12	dorsal	CK350171	novel
	30E03	dorsal	CK350867	novel
HgAffx.14601.2.A1_at	5D08	dorsal	CK348834	novel		2	-2.53824	-2.08129	-1.18919	-1.62859	-1.7512	-2.75684	0.152874	0.0223497	0.0380026	0.169419	0.6654	0.00106117
HgAffx.15851.1.S1_at	24A12	dorsal	CK350383	novel		2	-2.53896	-3.00353	1.52814	2.05195	1.47087	1.7766	0.313041	0.000376347	0.441142	0.278806	0.549598	1.49e-05
HgAffx.15851.2.S1_at	2D01	dorsal	CK348586	novel		2	-4.95829	-3.52429	-0.112033	0.84252	0.402465	0.618772	0.0976645	0.00415658	0.492279	0.199147	0.629872	3.49e-05
	11A06	dorsal	CK349261	novel
HgAffx.15851.2.S1_s_at	2D01	dorsal	CK348586	novel		2	-2.41155	-1.89801	1.39255	2.34123	2.06346	2.26153	0.233418	0.000480116	0.459912	0.0989157	0.627877	3.66e-06
	11A06	dorsal	CK349261	novel
HgAffx.15851.2.S1_x_at	2D01	dorsal	CK348586	novel		2	-2.87385	-2.22486	0.890923	1.8984	1.41658	1.70393	0.227525	0.00188785	0.440692	0.129855	0.573848	1.78e-05
	11A06	dorsal	CK349261	novel
HgAffx.1746.1.S1_at	33A09	dorsal	CK351072	novel		1	-3.10126	0.70829	-0.325917	-2.49902	-3.02564	-3.3967	7.67e-05	0.0382328	0.342023	0.00676537	0.464763	7.85e-06
HgAffx.19033.2.S1_at	30D08	dorsal	CK350861	novel		2	-3.36405	-3.42798	-0.920612	1.28082	1.02361	-1.3055	0.469458	0.0294278	0.0796188	0.0692572	0.689883	0.000466657
HgAffx.19033.2.S1_s_at	30D08	dorsal	CK350861	novel		2	-3.92001	-5.33753	-0.736797	1.44496	0.996497	-1.51241	0.173739	0.0042445	0.0854102	0.0885993	0.658672	0.000155528
HgAffx.19033.2.S1_x_at	30D08	dorsal	CK350861	novel		2	-3.07642	-3.3555	-1.22017	1.01303	0.748848	-1.63648	0.413364	0.03678	0.0602477	0.0551075	0.682868	0.00050248
HgAffx.19033.4.A1_at	21E12	dorsal	CK350047	novel		2	-1.19824	-1.08063	-0.868892	-0.382297	-0.0898681	-0.611682	0.411705	0.285768	0.210141	0.176029	0.571507	0.0123432
HgAffx.19033.4.A1_x_at	21E12	dorsal	CK350047	novel		2	-1.18959	-1.22991	-0.876003	-0.293092	0.156381	-0.590328	0.455729	0.163992	0.074355	0.0971236	0.397186	0.00126659
HgAffx.19033.4.S1_s_at	21E12	dorsal	CK350047	novel		2	-2.64588	-1.58894	-0.598059	1.41141	1.27764	-0.797053	0.17792	0.156598	0.069009	0.0575296	0.711112	0.000742354
HgAffx.20336.1.S1_at	6F06	subventral	CK348943	AAK85303.1, beta-1,4-endoglucanase HG eng-4 [H. glycines]	295, 9e-87	1	1.59037	3.64027	3.42474	1.19995	0.0102233	-1.32946	0.00265261	0.306039	0.044935	0.00676537	0.164853	4.14e-06
	beta-1,4-endoglucanase HG-eng-2	subventral	AF006053	n/a
	beta-1,4-endoglucanase HG-eng-3	subventral	AF044210	n/a
HgAffx.20336.2.S1_at	beta-1,4-endoglucanase HG-eng-4	subventral	AY325809	n/a		1	0.804592	3.51739	2.13617	-0.649831	0.826715	-0.378362	0.000628296	0.0162378	0.0608189	0.0028383	0.101558	1.7e-05
HgAffx.20336.2.S1_s_at	beta-1,4-endoglucanase HG-eng-4	subventral	AY325809	n/a		1	1.69852	3.75255	3.46853	1.27771	1.13813	-0.165834	0.00290784	0.276007	0.0508924	0.00780573	0.680963	2.46e-05
HgAffx.20813.1.S1_at	30C02	dorsal	CK350848	novel		1	-0.350383	2.70335	2.98427	0.397122	-1.24533	-1.86347	0.000807942	0.295671	0.266396	0.00734913	0.116323	9.59e-06
HgAffx.21086.1.S1_at	19C07	dorsal	CK349870	novel		1	-0.484902	2.38384	2.1212	0.000255923	-0.744122	-0.675064	0.000161502	0.261431	0.512228	0.00425222	0.287023	9.81e-06
HgAffx.2130.1.S1_at	beta-1,4-endoglucanase HG-eng-6/26D05**	subventral	AY163572/CK350560**	n/a		1	-2.67735	-0.87096	1.49981	-1.98632	-3.92497	-3.46706	0.070122	0.0251553	0.426495	0.0147002	0.241371	0.00028464
	Cellulase	subventral	AY101191	n/a
HgAffx.21628.1.S1_at	Pectinase precursor	subventral	AY026357	n/a		1	0.122532	2.88955	0.680628	-1.93347	-2.25323	-2.36078	0.000382663	0.00165555	0.49606	0.00283259	0.581865	1.68e-06
	Pectate lyase 2/17C07**	subventral	CK349744/AF520566**	n/a
	13C08	subventral	AF469055	AAN32884.1 beta-1,4-endoglucanase HG-eng-5 [H. glycines]	698, 0.0
HgAffx.21678.1.S1_at	4D06	dorsal	CK348751	novel		2	-0.617628	-0.76568	2.43192	1.72092	0.662165	0.528823	0.37218	3.66e-05	0.452385	0.0683853	0.0896454	6.33e-06
	29D09	dorsal	CK350797	novel
HgAffx.22005.1.S1_at	33E05	dorsal	CK351113	novel		1	0.682069	3.50053	3.26889	0.397341	-1.16077	-1.55352	0.00125684	0.316795	0.371268	0.00514687	0.135051	6.77e-06
	GSB24	dorsal	AF344862	novel
HgAffx.22005.1.S1_s_at	33E05	dorsal	CK351113	novel		1	1.03937	3.71649	3.75066	1.36835	-0.780645	-1.69344	0.00315668	0.3952	0.191721	0.0150966	0.0747295	1.12e-05
	GSB24	dorsal	AF344862	novel
HgAffx.22005.1.S1_x_at	33E05	dorsal	CK351113	novel		1	1.07583	3.48774	3.44205	1.00254	-0.686994	-0.969321	0.00127793	0.386715	0.401971	0.00536297	0.0661905	5.02e-06
	GSB24	dorsal	AF344862	novel
HgAffx.22005.2.S1_at	34B08	dorsal	CK351168	novel		1	-0.307546	3.15281	3.06116	0.0856075	-2.02421	-3.02734	0.00170026	0.380061	0.205506	0.0116227	0.122267	1.21e-05
HgAffx.22005.3.S1_at	23G12	dorsal	CK350363	novel		1	-0.3009	3.20867	2.79726	-0.0530932	-2.1859	-2.62507	0.00175446	0.284894	0.400253	0.0140474	0.124537	1.81e-05
HgAffx.22005.3.S1_x_at	23G12	dorsal	CK350363	novel		1	0.101174	3.41472	3.06913	0.408695	-1.56252	-1.95436	0.00092828	0.284626	0.389516	0.0103077	0.0965983	9.38e-06
HgAffx.22005.4.A1_at	SB89	dorsal	AF344863	novel		1	-2.10091	0.103844	0.0784243	-2.2034	-3.83036	-3.58174	0.0135853	0.39884	0.468095	0.0258891	0.202938	0.000137339
HgAffx.22005.4.S1_at	SB89	dorsal	AF344863	novel		1	0.566279	3.54175	3.61532	0.980906	-1.41458	-2.13948	0.00764906	0.388255	0.329635	0.0280353	0.126232	4.42e-05
HgAffx.22005.4.S1_x_at	SB89	dorsal	AF344863	novel		1	0.150142	3.54536	3.53883	0.53977	-1.83054	-2.30857	0.00333967	0.404782	0.401353	0.0162921	0.121052	2.58e-05
HgAffx.22014.1.S1_at	4D09	dorsal	CK348754	novel		1	-0.322605	2.82573	3.01369	0.788861	-0.197853	-0.322876	0.00015699	0.312016	0.485331	0.00514687	0.208684	9.55e-06
HgAffx.22600.1.S1_at	beta-1,4-endoglucanase HG-eng-5	subventral	AY336935	n/a		1	0.0578197	2.93799	1.95558	-0.857315	-2.03495	-2.07339	0.00122141	0.0779835	0.537128	0.00593488	0.249913	9.19e-06
HgAffx.22770.1.S1_at	3H07	dorsal	CK348715	AAP30081 ubiquitin extension protein [Heterodera schachtii]	163, 4e-39	1	-0.209703	3.16391	3.03112	0.654108	-1.51825	-1.4228	0.00109086	0.364157	0.519603	0.017627	0.0813057	2.2e-05
	4G06	dorsal	CK348781	AAP30081 ubiquitin extension protein [H. schachtii]	180, 3e-44
HgAffx.22801.1.S1_at	2A05	subventral	CK348560	AAK55116 venom allergen-like protein [H. glycines]	139, 8e-32	1	0.185333	3.08076	1.41849	0.188521	0.414603	-1.09568	0.00195091	0.0226598	0.0697271	0.0849916	0.665539	0.000212106
HgAffx.22811.1.S1_at	GSB9	subventral	AF343567	AAK60209.1 vap-1 [Heterodera glycines]	253, 2e-66	1	0.984541	3.52301	2.94425	0.428301	-0.71988	-1.37609	0.000521644	0.124892	0.175497	0.00284153	0.145256	2.14e-06
HgAffx.22856.1.S1_at	beta-1,4-endoglucanase HG-eng-1/25G01**	subventral	AF006052	n/a		1	1.24314	3.74334	3.13809	0.205341	-1.92326	-2.03323	0.00241564	0.171198	0.507484	0.0047851	0.0513852	2.82e-06
HgAffx.24067.1.S1_at	Chorismate mutase	dorsal	AF520565	n/a		1	0.0635129	2.97312	2.77488	0.563243	-0.584436	-0.49272	0.00018444	0.301057	0.500762	0.00416671	0.134422	6.15e-06
	Chorismate mutase HG-cm-1A	dorsal/subventral	AY160225	n/a
	Chorismate mutase HG-cm-1B	dorsal/subventral	AY227803	n/a
HgAffx.2725.1.S1_at	20E03	subventral	CK349965	novel		1	-2.96772	1.4932	2.95574	-0.156756	-2.13375	-3.19382	0.000701867	0.0660724	0.213928	0.0128675	0.170563	2.17e-05
HgAffx.2828.1.S1_at	19B10	dorsal	CK349862	novel		2	-3.44301	-2.63509	-0.766125	-1.48718	-1.83497	-2.37543	0.0423995	0.00113856	0.172031	0.0762236	0.508917	6.72e-05
HgAffx.2849.1.S1_at	18H08	dorsal	CK349841	novel		2	-5.22039	-3.82459	-0.764482	0.681511	-0.0854411	-0.0610517	0.0897834	0.00496049	0.544549	0.0959516	0.513369	2.84e-05
HgAffx.3020.1.S1_at	3D11	subventral	CK348676	AAN14978 chitinase [Heterodera glycines]	219, 6e-56	1	-2.21545	1.30209	2.44131	0.0961245	-1.28472	-1.95734	0.000365606	0.0513567	0.243622	0.0110965	0.1742	1.59e-05
HgAffx.3288.1.S1_at	12H04	dorsal	CK349402	novel		1	-0.420565	1.14294	0.992677	-0.28566	-1.03024	-1.93671	0.000544456	0.282779	0.024573	0.00646112	0.131642	2.53e-06
HgAffx.3578.1.S1_at	4F01	dorsal	CK348768	AAN32888 annexin 4C10 [Heterodera glycines]	113, 4e-24	2	-2.19834	-1.52292	1.43489	0.686657	-0.383875	-0.379946	0.110487	0.000231307	0.548328	0.101392	0.159867	2.01e-05
HgAffx.3691.1.S1_at	7E05	dorsal	CK348999	novel		2	-1.36125	-3.73033	-1.08756	0.0380376	0.882495	1.73683	0.00610988	0.0039363	0.214762	0.105943	0.421784	3.11e-05
HgAffx.3699.1.S1_at	2B10	dorsal	CK348574	novel		2	-4.17297	-5.73064	3.40425	2.80689	1.87744	1.78719	0.0324887	3.01e-06	0.519735	0.236322	0.376161	2.9e-07
	4G12	dorsal	CK348787	novel
HgAffx.3699.1.S1_s_at	2B10	dorsal	CK348574	novel		2	-2.36214	-3.5822	3.3484	2.7677	1.90585	1.52454	0.0308704	3.12e-06	0.347317	0.186463	0.305663	4e-07
	4G12	dorsal	CK348787	novel
HgAffx.3699.2.S1_at	SYV46/GSB23**	dorsal	AF273728	novel		2	-5.37063	-5.41502	2.17791	1.43409	0.238288	0.138362	0.471724	5.25e-05	0.52528	0.247532	0.387726	4.19e-06
HgAffx.3764.1.S1_at	4G05	dorsal	CK348780	novel		2	-2.48929	-4.06532	2.06698	0.531978	-0.113231	-0.190761	0.0132213	8.71e-06	0.517598	0.0298091	0.429389	2.71e-06
	30G12	dorsal	CK350894	novel
HgAffx.3764.1.S1_x_at	4G05	dorsal	CK348780	novel		2	-2.72388	-3.93105	2.4917	0.870938	0.0899621	0.112616	0.044658	9.01e-06	0.542078	0.0298091	0.381608	2.35e-06
	30G12	dorsal	CK350894	novel
HgAffx.3764.2.S1_at	25A01	subventral	CK350457	novel		2	-3.87108	-4.57245	-0.678593	-2.34772	-2.3445	-2.37161	0.277125	0.00262798	0.544517	0.0878304	0.737098	0.00194211
HgAffx.4037.1.S1_at	3B05	subventral	CK348653	ABY49997 cellulose binding protein precursor [Heterodera schachtii]	246, 5e-64	2	-5.26959	-4.43156	-0.17064	-0.467977	-1.6743	-2.4437	0.207325	0.000930602	0.290474	0.368432	0.357819	6.12e-05
HgAffx.4135.1.S1_at	10A07	dorsal	CK349205	novel		2	-4.31898	-4.19252	1.76618	0.725408	-0.110406	0.00656637	0.439421	4.81e-05	0.509755	0.120703	0.42183	4.34e-06
	20G04	dorsal	CK349986	novel
	27D09	dorsal	CK350639	novel
HgAffx.4135.2.S1_at	6E07	dorsal	CK348932	novel		2	-3.60562	-5.07961	1.00316	0.572583	-0.654296	-0.796916	0.0593782	7.92e-05	0.506002	0.315533	0.321939	1.46e-05
	13A06	dorsal	CK349415	novel
HgAffx.4139.1.S1_at	32E03	dorsal	CK351027	novel		2	-1.94861	-2.38546	2.49844	1.69986	0.900103	0.996723	0.148859	1.94e-06	0.480051	0.048263	0.164606	2.83e-07
HgAffx.4180.1.S1_at	5D06	dorsal	CK348832	novel		2	-4.35819	-2.17717	-0.140934	-1.73113	-2.10265	-2.37355	0.00383093	0.00566323	0.424084	0.0322018	0.589924	0.000104036
HgAffx.4275.1.S1_at	28B03	dorsal	CK350689	novel		1	0.0581695	2.95893	2.97834	1.18573	-0.0701842	-0.394127	8.84e-05	0.3952	0.318561	0.00568101	0.0664315	3.34e-06
HgAffx.4275.2.S1_at	8H07	dorsal	CK349110	novel		1	-1.86628	-0.754639	1.02276	-0.574544	-1.57822	-1.78682	0.00449698	0.000483934	0.361658	0.0034699	0.0629039	6.1e-06
	10A06	dorsal	CK349204	novel
HgAffx.4275.4.A1_at	GSB3	subventral	AF345800	novel		1	-2.24508	-0.0901405	0.174566	-1.21806	-1.75853	-2.08272	0.000207914	0.217856	0.283506	0.00864497	0.321939	1.76e-05
HgAffx.4275.4.S1_s_at	GSB3	subventral	AF345800	novel		1	-0.371756	2.69543	2.66583	0.605432	-0.508048	-0.815216	7.08e-05	0.389594	0.332257	0.00334041	0.103887	2.6e-06
HgAffx.5088.1.S1_at	4E02	subventral	CK348759	novel		2	-0.553767	0.269505	2.68623	1.85177	0.681377	0.602674	0.0115899	4.55e-05	0.479556	0.0249882	0.0258414	2.15e-06
	10C02	subventral	CK349214	novel
*BLASTX results for GenBank entries of parasitism genes. Hits for H. glycines parasitism genes with unknown identity were ignored.
**Sequences are from same gene.
