# Supplementary material for: Sequence mining and transcript profiling to explore cyst nematode parasitism
Source: BMC Genomics. 2009 Jan 30;10:58. doi: 10.1186/1471-2164-10-58 (PMC2640417; doi:10.1186/1471-2164-10-58)
Supplement: Additional file 2 — H. glycines secretome. Excel file showing H. glycines secretome members identified here, their contigs, probesets, expression cluster membership, mean expression data and q values. [file 1471-2164-10-58-S2.xls]

## Sheet: Sheet 1
Contig	BLASTX hit	E-value/% Identity	Probesets	Cluster	Egg	infJ2	parJ2	J3	J4	Female	Egg_infJ2	infJ2_parJ2	J4_Female	parJ2_J3	J3_J4	overall qvalue
HgAffx.10017.1	emb|CAB88203.1| putative cuticular collagen [Globodera pallida]	1.0e-38/89.1	HgAffx.10017.1.S1_at	1	-3.6533	-3.42982	-0.72089	2.31495	3.52171	2.5106	0.385288	0.00172004	0.124018	0.00372205	0.220627	4.77e-07
HgAffx.10018.1	ref|XP_796474.1| PREDICTED: similar to RAB interacting factor [Strongylocentrotus purpuratus]	1.2e-11/33.3	HgAffx.10018.1.S1_at	2	0.286327	0.540247	0.548579	0.151047	0.276868	0.696376	0.0531766	0.391889	0.0214128	0.0220665	0.48801	0.000992498
HgAffx.101.1	gb|AAG21335.1| hypothetical esophageal gland cell secretory protein 5 [Heterodera glycines]	2.5e-44/66.6	HgAffx.101.1.A1_at	3	-3.19611	-1.03734	-1.16835	-2.83156	-3.78827	-3.70681	0.00194376	0.347178	0.512011	0.018501	0.251156	7.66e-05
			HgAffx.101.1.S1_at	3	-1.41476	2.9832	2.11094	-0.101943	-1.3488	-1.14705	3.25e-05	0.0598026	0.441366	0.00612951	0.138297	3.6e-06
HgAffx.10112.1	ref|XP_782023.1| PREDICTED: similar to jumonji domain containing 4 [Strongylocentrotus purpuratus]	3.3e-13/33.8	HgAffx.10112.1.S1_at	3	-0.343323	-1.51715	-1.14786	-1.49589	-1.22725	-1.3698	0.00234952	0.116693	0.413242	0.167252	0.500544	0.00145697
HgAffx.10130.1	novel		HgAffx.10130.1.S1_at	1	-1.42101	-0.394191	2.71932	3.17445	3.51314	0.960255	0.0926967	0.0011582	0.00922825	0.274498	0.615899	1.23e-05
HgAffx.10149.1	sp|P19398|Trypsin inhibitor (ATI) [Ascaris suum]	6.9e-11/50.9	HgAffx.10149.1.S1_at	3	-1.7611	-1.54855	-3.64185	-3.94319	-4.77548	-4.89397	0.405206	0.0106824	0.509718	0.349188	0.426277	0.000209883
HgAffx.10188.1	gb|EAA09153.2| ENSANGP00000013498 [Anopheles gambiae str. PEST]	1.8e-65/70.6	HgAffx.10188.1.S1_at	2	0.513553	0.385898	0.358218	0.249937	0.270058	0.479511	0.103951	0.328351	0.0504231	0.152724	0.687661	0.00393991
HgAffx.10191.1	novel		HgAffx.10191.1.S1_at	4	-4.62247	-3.371	-2.94007	-3.44165	1.72822	1.15976	0.220568	0.32921	0.432813	0.361894	0.0328772	0.000240809
HgAffx.102.1	gb|AAG21333.1| hypothetical esophageal gland cell secretory protein 3 [Heterodera glycines]	1.5e-40/100.0	HgAffx.102.1.A1_at	5	-1.6226	-2.26486	-2.67678	-2.31066	-2.07576	-2.51151	0.04123	0.104091	0.166258	0.166285	0.547373	0.00489004
			HgAffx.102.1.S1_at		-0.641638	-0.564903	-0.728425	-0.453834	-0.415751	-0.680569	0.378043	0.20279	0.182416	0.13324	0.697935	0.0534837
HgAffx.10272.1	dbj|BAA12315.1| actin [Schizosaccharomyces pombe]	4.0e-91/89.6	HgAffx.10272.1.S1_at	3	-1.34595	-1.32226	-2.60685	-2.98743	-3.10182	-3.05652	0.473981	0.0350582	0.53422	0.296452	0.699872	0.00232844
HgAffx.103.1	gb|AAG21332.1| hypothetical esophageal gland cell secretory protein 2 [Heterodera glycines]	7.5e-67/88.4	HgAffx.103.1.A1_at	3	-3.83163	-3.67038	-2.15661	-2.91902	-4.69041	-5.35629	0.420559	0.0269994	0.265852	0.174781	0.115751	0.000583948
			HgAffx.103.1.S1_at	3	-5.51133	-2.30864	-0.71381	-2.59507	-5.51892	-3.77276	0.00225821	0.0391155	0.0666515	0.0430198	0.0391994	6.83e-05
HgAffx.10355.1	novel		HgAffx.10355.1.S1_at	1	-1.29101	0.917971	1.59203	1.29912	1.67465	0.948084	0.00054466	0.0710956	0.113593	0.27478	0.508508	3.86e-05
HgAffx.10710.1	pir||T15867 hypothetical protein C56G2.6 [Caenorhabditis elegans]	4.3e-73/48.7	HgAffx.10710.1.S1_at	1	0.58119	1.28879	2.85582	2.93723	3.18422	2.95974	0.0256183	0.000674257	0.332959	0.388359	0.52728	4.21e-06
HgAffx.10813.1	emb|CAA88850.1| Hypothetical protein C44F1.3 [Caenorhabditis elegans]	3.2e-47/38.2	HgAffx.10813.1.S1_at	3	3.50574	2.20117	0.82884	-0.269879	-0.80929	-0.554132	0.000131944	0.000125534	0.186873	0.00217379	0.102444	4.89e-08
HgAffx.10920.1	novel		HgAffx.10920.1.S1_at	1	-0.248831	-0.101941	0.9652	1.29415	1.67417	1.56481	0.349867	0.00500688	0.454181	0.186754	0.401319	2.8e-05
HgAffx.10922.1	ref|XP_416312.1| PREDICTED: similar to KIAA1033 protein [Gallus gallus]	6.7e-24/37.0	HgAffx.10922.1.S1_at	4	-0.324269	-0.413706	-0.707673	-0.550033	-0.523244	-0.362267	0.364485	0.0938022	0.328362	0.259541	0.71337	0.044156
HgAffx.11098.1	novel		HgAffx.11098.1.S1_at	3	0.640489	0.211425	-0.0790984	-0.304808	-0.345615	-0.632681	0.00221814	0.013525	0.0371457	0.0556611	0.650642	1.52e-06
HgAffx.11103.1	gb|AAB40605.1| cathepsin B-like cysteine proteinase [Ascaris suum]	1.7e-54/68.3	HgAffx.11103.1.A1_at	4	-3.8293	-3.06056	-4.08793	-3.53801	-2.95074	-2.64387	0.202105	0.10392	0.440509	0.269257	0.546522	0.0372686
			HgAffx.11103.1.S1_at	4	1.24933	1.64952	-0.126124	0.720511	1.1649	2.13425	0.150938	0.000562339	0.0264253	0.0336532	0.367844	6.83e-05
HgAffx.11123.1	emb|CAA91787.1| Hypothetical protein C05E7.2 [Caenorhabditis elegans]	6.6e-43/48.0	HgAffx.11123.1.S1_at	1	-0.416739	-1.96862	-0.877429	0.332522	0.76156	-2.29428	0.00241564	0.0125833	0.000371771	0.0204205	0.442922	1.22e-05
HgAffx.11149.1	novel		HgAffx.11149.1.S1_at	5	-2.33938	-3.70406	-4.75208	-3.67656	-2.52612	-5.71014	0.134716	0.162201	0.0243148	0.196262	0.440669	0.00409581
HgAffx.11175.1	emb|CAB01495.1| Hypothetical protein F16D3.1 [Caenorhabditis elegans]	4.4e-18/88.4	HgAffx.11175.1.S1_at	3	-0.882443	-1.09595	-2.16214	-2.37049	-2.4748	-2.69806	0.275235	0.00408234	0.329922	0.269911	0.657227	3.71e-05
HgAffx.11225.1	novel		HgAffx.11225.1.S1_at	3	-1.42393	-1.31258	-2.39508	-2.35114	-3.496	-2.35154	0.449316	0.103526	0.165623	0.447174	0.356387	0.0123801
HgAffx.11244.1	novel		HgAffx.11244.1.S1_at	3	1.97369	1.28611	0.776712	0.595776	0.601496	0.608676	0.00607677	0.0201265	0.543083	0.2328	0.732785	3.24e-05
HgAffx.11265.1	novel		HgAffx.11265.1.S1_at	3	-0.451894	-0.644682	-0.821441	-0.7266	-0.788797	-0.756575	0.0717603	0.0720583	0.474795	0.236605	0.605947	0.00451747
HgAffx.11403.1	gb|AAF59596.3| Hypothetical protein Y55B1BM.1a [Caenorhabditis elegans]	3.3e-45/55.3	HgAffx.11403.1.A1_at	6	-2.03335	-1.5591	-1.9069	-1.99652	-1.69479	-1.72083	0.0349647	0.0709133	0.522364	0.350998	0.363545	0.0204764
			HgAffx.11403.1.S1_at	3	0.989062	0.811735	0.223028	0.221063	0.625724	0.889893	0.174402	0.00386693	0.122172	0.45665	0.126198	0.00015972
HgAffx.11495.1	gb|AAK68442.1| Hypothetical protein Y38F2AR.12 [Caenorhabditis elegans]	8.8e-43/50.2	HgAffx.11495.1.S1_at	4	-1.36165	-1.25961	-2.19648	-1.87487	-1.34538	-1.11135	0.388336	0.00697202	0.318242	0.179406	0.251718	0.0017214
HgAffx.11548.1	novel		HgAffx.11548.1.S1_at	3	0.995143	0.563259	-0.580653	-0.316934	0.090941	0.353931	0.180398	0.0110159	0.360322	0.282634	0.464597	0.0016039
HgAffx.11551.1	novel		HgAffx.11551.1.S1_at		-2.5619	-2.475	-2.37501	-2.03154	-2.0308	-2.81659	0.451874	0.371776	0.221893	0.324874	0.737098	0.0899109
HgAffx.11574.1	emb|CAI79137.1| Hypothetical protein C36B1.12b [Caenorhabditis elegans]	3.7e-09/29.3	HgAffx.11574.1.S1_at	3	-0.0335533	-0.166229	-0.738604	-1.34219	-1.01384	-0.328229	0.371916	0.0564447	0.0744883	0.0760706	0.471652	0.00102322
HgAffx.11669.1	novel		HgAffx.11669.1.S1_at	7	0.314711	0.0383897	0.654492	0.263964	0.149791	0.165894	0.181643	0.0211978	0.536565	0.111139	0.634003	0.0233233
HgAffx.11678.1	emb|CAE72085.1| Hypothetical protein CBG19173 [Caenorhabditis briggsae]	4.9e-06/42.8	HgAffx.11678.1.S1_at	1	-1.40418	-1.47885	-0.104565	2.6265	3.79116	3.62977	0.445292	0.0115482	0.460929	0.00217379	0.142539	4.86e-07
HgAffx.11752.1	emb|CAE72576.1| Hypothetical protein CBG19763 [Caenorhabditis briggsae]	6.5e-33/66.9	HgAffx.11752.1.S1_at	3	1.30976	1.72758	1.08373	0.451837	0.369679	0.78192	0.00125409	0.000139197	0.00557774	0.00123311	0.510795	2.9e-07
HgAffx.11791.1	novel		HgAffx.11791.1.S1_at	7	2.35385	1.68043	2.06958	1.96567	1.95638	1.66339	0.00268633	0.0271651	0.117797	0.300288	0.727332	0.00142254
HgAffx.11804.1	novel		HgAffx.11804.1.S1_at	1	-2.63905	-5.60351	-3.47682	-1.59292	-0.576624	-0.459001	0.0010494	0.00617768	0.504956	0.0243035	0.30845	1.36e-05
HgAffx.11878.1	gb|AAY86761.1| HIT family protein 1 [Chaetomium globosum]	1.3e-36/60.0	HgAffx.11878.1.S1_at		-4.46139	-4.78217	-5.08244	-4.0995	-4.61009	-4.60708	0.388107	0.325786	0.549991	0.18396	0.603694	0.107757
HgAffx.11948.1	novel		HgAffx.11948.1.S1_at	1	-1.96079	-0.849015	-0.15534	-0.308552	0.520882	-1.00406	0.146554	0.212653	0.115346	0.416639	0.494189	0.0141274
HgAffx.11966.1	novel		HgAffx.11966.1.S1_at	4	0.495113	-0.513816	0.184254	0.209285	0.368429	0.889638	6.11e-05	0.000620791	0.00822193	0.410749	0.40829	5.26e-06
HgAffx.12030.1	novel		HgAffx.12030.1.S1_at	3	0.805319	-0.233326	-1.35062	-1.36074	-0.84785	0.564319	0.000449313	0.000394244	0.000512278	0.447298	0.111779	6.04e-07
HgAffx.12051.1	novel		HgAffx.12051.1.S1_at	1	-2.38177	-3.43065	-2.4169	-2.33927	-1.75007	-3.23048	0.122348	0.105332	0.0881424	0.434985	0.544411	0.025137
HgAffx.12119.1	novel		HgAffx.12119.1.S1_at	4	-0.643607	-1.36321	-0.874237	-0.304298	-0.728761	-0.285197	0.00450743	0.0222067	0.0689197	0.0283757	0.199875	0.000262595
HgAffx.12231.1	novel		HgAffx.12231.1.S1_at	1	1.46056	0.923763	1.63434	1.55496	1.75509	2.29823	0.0569061	0.0188993	0.0923117	0.386872	0.564236	0.00107458
HgAffx.12256.1	novel		HgAffx.12256.1.S1_at	4	-1.97052	-2.88325	-3.36483	-2.66175	-0.599548	2.59228	0.0677587	0.17686	0.00112911	0.135418	0.0272929	1.48e-06
HgAffx.12286.1	emb|CAE66494.1| Hypothetical protein CBG11774 [Caenorhabditis briggsae]	2.3e-33/58.0	HgAffx.12286.1.S1_at	1	1.10332	0.936116	1.37312	1.30877	1.11808	1.01917	0.0819724	0.00189621	0.268939	0.290289	0.239903	0.000740462
HgAffx.1229.1	novel		HgAffx.1229.1.S1_at	3	-1.35686	0.829112	0.715779	-1.10119	-2.01937	-1.95839	0.000529709	0.341836	0.514828	0.00597226	0.172655	1.32e-05
HgAffx.12304.1	gb|AAZ83722.1| chaperone 7B2 precursor [Brugia malayi]	2.1e-39/64.8	HgAffx.12304.1.S1_at	3	1.51358	2.70517	1.98619	0.570133	-0.514296	-1.13201	0.000207914	0.00377515	0.0210641	0.00122522	0.00744041	8.64e-08
HgAffx.12352.1	gb|AAB37550.2| Saposin-like protein family protein 10, isoform a [Caenorhabditis elegans]	2.7e-25/35.5	HgAffx.12352.1.S1_at	5	2.6961	1.66849	2.03617	2.21192	2.38865	2.63536	1.95e-05	0.00591716	0.0623868	0.101698	0.300812	5.39e-06
HgAffx.12393.1	emb|CAA94135.1| Hypothetical protein F54B11.10 [Caenorhabditis elegans]	5.5e-12/43.2	HgAffx.12393.1.S1_at	4	-1.2305	-1.24977	-1.79519	-1.24522	-0.995427	-0.974667	0.460171	0.0133347	0.525391	0.0285449	0.398483	0.00141428
HgAffx.12540.1	novel		HgAffx.12540.1.S1_at	5	-2.56916	-3.56052	-3.75727	-3.36406	-1.85209	-3.96378	0.167136	0.352629	0.0504231	0.338476	0.268912	0.0154533
HgAffx.12550.1	gb|AAB53835.2| Lethal protein 721 [Caenorhabditis elegans]	1.3e-87/66.7	HgAffx.12550.1.S1_at	4	0.445523	0.276942	-0.142844	0.20645	0.233493	0.367574	0.251642	0.037693	0.364959	0.0917939	0.712788	0.0124722
HgAffx.12571.1	novel		HgAffx.12571.1.S1_at	4	-1.58065	-0.610019	-1.37823	-1.18848	1.67692	2.82626	0.00558154	0.0151312	0.00843437	0.284935	0.000508905	1.67e-07
HgAffx.12602.1	emb|CAE68638.1| Hypothetical protein CBG14528 [Caenorhabditis briggsae]	1.7e-35/51.2	HgAffx.12602.1.S1_at	4	-1.95852	-2.12098	-3.00914	-2.09052	-1.7429	-1.7012	0.382977	0.0375544	0.527598	0.0569255	0.538687	0.00785426
HgAffx.12693.1	novel		HgAffx.12693.1.S1_at	3	-3.35559	-3.37409	-3.32361	-4.25197	-4.01429	-4.76034	0.476575	0.387736	0.216437	0.118838	0.652164	0.0147995
HgAffx.12729.1	emb|CAE66880.1| Hypothetical protein CBG12259 [Caenorhabditis briggsae]	9.8e-37/61.0	HgAffx.12729.1.S1_at	4	-0.945863	-0.105737	-0.000427097	0.232004	0.704115	0.829107	0.000796036	0.254762	0.340005	0.136807	0.103834	3.66e-06
HgAffx.12781.1	novel		HgAffx.12781.1.S1_at		-4.39546	-4.41409	-4.38558	-4.34166	-5.08712	-4.99974	0.47919	0.399755	0.529351	0.449227	0.552012	0.11048
HgAffx.12942.1	novel		HgAffx.12942.1.S1_at	1	-1.92543	-1.92102	-1.26387	0.766371	2.8192	3.12034	0.481661	0.136849	0.402388	0.0128623	0.0436724	2.35e-06
HgAffx.12953.1	ref|NP_989461.1| zinc finger protein 622 [Gallus gallus]	2.7e-24/37.6	HgAffx.12953.1.S1_at	3	-0.342862	-0.0189046	0.117687	-0.158548	-0.30873	-0.0179924	0.00320883	0.0728768	0.0165832	0.0181771	0.270258	0.000163715
HgAffx.12962.1	novel		HgAffx.12962.1.S1_at	1	-4.99645	-5.23701	-3.15508	-3.5661	-4.62216	-4.11128	0.416346	0.0282348	0.395285	0.342266	0.4331	0.0199868
HgAffx.13013.1	emb|CAE67627.1| Hypothetical protein CBG13181 [Caenorhabditis briggsae]	9.2e-14/52.7	HgAffx.13013.1.S1_at	5	0.260837	-0.530256	-0.342969	-0.199676	-0.190689	0.107885	0.00228588	0.173458	0.14739	0.26689	0.730417	0.00152629
HgAffx.13034.1	emb|CAA84646.2| Hypothetical protein C36E8.3 [Caenorhabditis elegans]	2.1e-16/63.4	HgAffx.13034.1.S1_at	5	0.181082	-0.136165	-0.163705	-0.00886709	0.139878	-0.403061	0.011096	0.346806	0.00339336	0.126746	0.367753	0.000234882
HgAffx.13127.1	emb|CAA74206.1| serine proteinase [Heterodera glycines]	1.2e-178/100.0	HgAffx.13127.1.S1_at	4	-2.76247	-2.32526	-2.73563	-2.38125	2.37444	1.14793	0.363384	0.306881	0.208273	0.367748	0.0151714	0.000103064
HgAffx.13162.2	gb|AAT92076.1| Hypothetical protein F42H10.3 [Caenorhabditis elegans]	6.7e-34/56.3	HgAffx.13162.2.S1_at	3	0.94085	1.43451	0.631248	0.358245	0.188831	0.229919	0.0538043	0.00798782	0.511093	0.189439	0.576684	0.000332
HgAffx.13191.1	novel		HgAffx.13191.1.S1_at	1	1.61352	1.71961	2.05091	1.96619	2.02614	1.93602	0.26965	0.0235763	0.367478	0.300613	0.640506	0.00378262
HgAffx.13206.1	emb|CAE68548.1| Hypothetical protein CBG14380 [Caenorhabditis briggsae]	1.7e-06/41.9	HgAffx.13206.1.S1_at	4	-1.02821	-1.18934	-1.58251	-1.53559	-0.873917	-0.744107	0.304729	0.0772531	0.405531	0.413053	0.121519	0.0024888
HgAffx.13219.1	novel		HgAffx.13219.1.S1_at	3	3.01909	0.00664258	0.250032	-0.0597484	0.628051	0.579378	1.65e-05	0.211421	0.511857	0.204553	0.172331	3.85e-06
HgAffx.13241.1	novel		HgAffx.13241.1.S1_at	3	1.28762	2.91116	2.39452	0.45322	-1.17158	-2.10733	0.0016905	0.102397	0.0501175	0.00336098	0.0224769	4.71e-07
HgAffx.133.1	gb|AAD11968.1| P22U [Dirofilaria immitis]	9.9e-26/37.5	HgAffx.133.1.S1_at	1	-1.69501	-0.476096	3.01007	3.5468	3.54692	-0.887534	0.00202494	5.06e-06	1.19e-05	0.0799899	0.737098	6.87e-08
HgAffx.13341.1	ref|NP_001015766.1| MGC108301 protein [Xenopus tropicalis]	1.9e-08/47.4	HgAffx.13341.1.S1_at	4	-1.34217	1.63457	-0.904613	-1.51336	2.14514	3.25353	0.00058981	0.00173587	0.0898497	0.190167	0.00463339	5.09e-06
HgAffx.13415.1	ref|XP_514679.1| PREDICTED: hypothetical protein XP_514679 [Pan troglodytes]	7.0e-07/40.7	HgAffx.13415.1.S1_at	1	0.00110024	0.369846	1.47027	1.96359	2.47049	3.31864	0.238104	0.0169863	0.0849299	0.172353	0.421074	1.77e-05
HgAffx.13415.2	gb|AAM93648.1| putative secreted protease inhibitor ISL1156_cluster318 [Ixodes scapularis]	1.1e-06/38.3	HgAffx.13415.2.S1_at	1	0.974469	0.18372	0.834089	2.89374	2.64626	2.90479	0.0958982	0.113922	0.406719	0.00851081	0.625805	7.3e-05
HgAffx.13415.3	ref|XP_876114.1| PREDICTED: similar to tissue factor pathway inhibitor 2 [Bos taurus]	2.5e-07/41.8	HgAffx.13415.3.S1_at	4	1.3057	1.59478	2.4097	2.12494	3.73065	3.66496	0.226541	0.0175219	0.498306	0.228425	0.0131659	9.99e-06
HgAffx.13422.1	gb|ABA46779.1| meloidogyne-induced giant cell protein-like protein [Solanum tuberosum]	1.1e-51/82.7	HgAffx.13422.1.S1_s_at		-4.00353	-4.90177	-4.23449	-4.76487	-3.99323	-4.06999	0.260021	0.262929	0.535504	0.336211	0.57241	0.109311
HgAffx.13503.1	novel		HgAffx.13503.1.S1_at	4	-0.533546	-0.0845186	-0.645954	-0.106169	3.37802	2.72521	0.318132	0.224026	0.306133	0.272232	0.0174941	8.34e-05
HgAffx.13553.1	emb|CAE74731.1| Hypothetical protein CBG22549 [Caenorhabditis briggsae]	1.4e-52/64.2	HgAffx.13553.1.S1_at	3	2.85697	2.39314	2.11976	2.07502	2.07428	1.82943	0.00031365	0.0056216	0.0247351	0.311994	0.73644	1.19e-06
HgAffx.13638.1	novel		HgAffx.13638.1.S1_at		-4.39064	-4.21509	-4.20057	-4.98731	-4.55302	-3.72894	0.453218	0.403976	0.383808	0.311994	0.669109	0.117013
HgAffx.13649.1	novel		HgAffx.13649.1.S1_at	1	-5.01134	-5.22064	-3.77955	-3.78452	-2.80034	-4.11593	0.418534	0.0601637	0.138707	0.45806	0.423711	0.00897405
HgAffx.13696.1	emb|CAE71854.1| Hypothetical protein CBG18898 [Caenorhabditis briggsae]	5.5e-25/46.7	HgAffx.13696.1.S1_at	1	-0.141628	-0.766386	-0.503007	0.712311	0.717885	-1.85952	0.0208747	0.151733	8.26e-05	0.00403321	0.734063	2.65e-06
HgAffx.13706.1	emb|CAE61489.1| Hypothetical protein CBG05384 [Caenorhabditis briggsae]	6.1e-06/34.6	HgAffx.13706.1.S1_at	1	-0.0235631	0.0985167	1.07309	1.06994	1.28868	0.00621231	0.351162	0.00344989	0.00339336	0.45665	0.521801	6.61e-05
HgAffx.13729.1	emb|CAB60502.1| Hypothetical protein Y56A3A.21 [Caenorhabditis elegans]	3.0e-33/48.2	HgAffx.13729.1.S1_at	1	2.36069	2.43521	2.91791	2.79743	3.04283	2.64248	0.373738	0.0167933	0.0707713	0.288406	0.381608	0.00173409
HgAffx.1373.1	novel		HgAffx.1373.1.S1_x_at	3	-3.46751	-3.18201	-3.11481	-3.44278	-4.08889	-4.31394	0.373714	0.384729	0.46796	0.337848	0.503612	0.0439869
HgAffx.13754.1	novel		HgAffx.13754.1.S1_at	1	-1.88046	-1.85416	2.03829	2.39817	3.16499	-0.318104	0.4732	0.000300902	0.00219747	0.310218	0.416307	5.83e-06
HgAffx.13768.1	novel		HgAffx.13768.1.S1_at	1	-1.12077	-1.56004	3.38945	3.39944	3.72896	3.01815	0.139728	1.5e-06	0.0764293	0.452815	0.484224	1.16e-07
HgAffx.13774.1	novel		HgAffx.13774.1.S1_at	1	1.29038	-3.28893	1.36112	1.94237	2.91457	-1.4649	0.000277828	0.000343168	0.00192747	0.263107	0.399643	1.54e-05
HgAffx.13787.1	novel		HgAffx.13787.1.S1_at	3	-0.452799	1.17658	0.879665	-0.012894	-0.885258	-1.25246	5.09e-05	0.0873778	0.103634	0.00595854	0.0215294	7.38e-07
HgAffx.13805.1	novel		HgAffx.13805.1.S1_at	4	-1.86993	-2.10373	-2.59471	-1.84135	-1.6955	-1.14044	0.366883	0.186919	0.262481	0.13558	0.680377	0.0207439
HgAffx.13830.1	novel		HgAffx.13830.1.S1_at	3	0.207588	-0.448823	-0.472194	-0.327753	-0.492303	-0.439302	0.000511969	0.362312	0.430582	0.169864	0.376171	0.000129757
HgAffx.13842.1	novel		HgAffx.13842.1.S1_at	1	-2.58293	-1.13931	0.692087	0.0807511	-0.724837	-0.4111	0.00392147	0.00142327	0.325016	0.111651	0.21193	2.31e-05
HgAffx.13871.1	emb|CAE56164.1| Hypothetical protein CBG23784 [Caenorhabditis briggsae]	1.8e-17/47.5	HgAffx.13871.1.S1_at	1	-1.14519	0.225124	3.16797	3.56851	3.79486	3.47473	0.00811198	0.000171748	0.341195	0.22427	0.617028	7.23e-07
HgAffx.13902.1	gb|AAK31469.1| Hypothetical protein C30B5.5 [Caenorhabditis elegans]	3.4e-08/30.9	HgAffx.13902.1.S1_at	1	-2.72146	-3.37485	-2.68495	-1.06974	-1.89378	-2.6341	0.146513	0.106998	0.166291	0.0204822	0.313878	0.00120369
HgAffx.13905.4	emb|CAI91164.1| Hypothetical protein F45D3.4b [Caenorhabditis elegans]	1.8e-07/37.5	HgAffx.13905.4.S1_at	1	0.755099	1.88463	1.99696	2.12078	2.45719	2.28353	0.000831028	0.287548	0.334946	0.318269	0.349695	3.92e-05
HgAffx.13905.6	emb|CAB88203.1| putative cuticular collagen [Globodera pallida]	6.2e-30/71.7	HgAffx.13905.6.S1_s_at	1	-1.00041	-1.74306	3.81058	3.80838	4.08239	3.73118	0.0246513	6.7e-07	0.228062	0.457893	0.509342	4.89e-08
HgAffx.13926.1	novel		HgAffx.13926.1.S1_at	1	-2.38508	-1.92685	2.65714	3.48574	3.7097	3.36862	0.22754	3.07e-05	0.358414	0.0983314	0.636655	2.9e-07
HgAffx.13949.1	novel		HgAffx.13949.1.S1_at	3	0.561468	1.03142	-0.555434	-2.11678	-2.48232	-2.98809	0.125448	0.00140588	0.156947	0.00536297	0.456187	6.34e-07
HgAffx.13960.1	novel		HgAffx.13960.1.S1_at		-2.53151	-3.09262	-2.44728	-3.11504	-2.77997	-3.3033	0.203286	0.134711	0.282796	0.166444	0.595549	0.0565729
HgAffx.13962.1	novel		HgAffx.13962.1.S1_at	3	1.279	0.543452	0.521312	0.140967	-0.24315	-0.454628	0.00184332	0.377203	0.212817	0.0537836	0.178317	5.21e-06
HgAffx.14038.1	novel		HgAffx.14038.1.S1_at	3	-2.44486	-2.03857	-2.68085	-2.39607	-2.75626	-2.84793	0.0541355	0.00905397	0.429681	0.139263	0.280822	0.00203215
HgAffx.14121.1	gb|AAL78216.1| aspartic protease precursor Hgg-33 [Heterodera glycines]	3.7e-168/96.9	HgAffx.14121.1.S1_at	4	2.80189	2.97527	2.26373	2.98949	3.08752	3.50801	0.169561	0.00128951	0.0345364	0.00425222	0.583146	3.42e-05
HgAffx.14228.1	novel		HgAffx.14228.1.S1_at		-4.07005	-3.07312	-3.35987	-3.01099	-2.97057	-3.07275	0.197749	0.336285	0.525391	0.366336	0.731227	0.0955065
HgAffx.14245.1	novel		HgAffx.14245.1.S1_at	4	-0.747246	-0.341405	-1.29016	-0.836232	-0.403592	0.129804	0.23099	0.0349092	0.220865	0.205244	0.490121	0.00857986
HgAffx.14311.1	novel		HgAffx.14311.1.S1_at	1	-0.217848	-0.0994243	0.336655	0.559937	0.673325	1.16318	0.356315	0.0625224	0.0934484	0.234516	0.637117	0.000236835
HgAffx.14320.1	emb|CAE56805.1| Hypothetical protein CBG24618 [Caenorhabditis briggsae]	5.0e-47/51.5	HgAffx.14320.1.S1_at	3	-0.0618283	-0.253123	-0.842055	-0.771978	-0.836216	-0.710819	0.170659	0.00503318	0.337112	0.350792	0.651356	0.000237564
HgAffx.14324.1	novel		HgAffx.14324.1.S1_at	1	-3.64197	-2.60998	0.507429	1.36267	2.26755	1.38347	0.111125	0.00182955	0.203367	0.164972	0.396895	7.1e-06
HgAffx.14339.1	gb|AAP30774.1| putative gland protein G30E03 [Heterodera glycines]	3.2e-82/86.9	HgAffx.14339.1.S1_at	1	-1.98922	-1.82901	2.90662	2.20861	1.23197	1.16412	0.366393	3.59e-06	0.506002	0.0760065	0.122267	3.47e-07
HgAffx.14341.1	gb|AAL77539.1| transmembrane protein [Homo sapiens]	2.1e-69/61.8	HgAffx.14341.1.S1_at	4	1.13549	0.542836	0.99347	1.07951	1.08742	1.25338	0.00116464	0.00515106	0.194626	0.283982	0.725406	0.00032103
HgAffx.14425.1	emb|CAE68360.1| Hypothetical protein CBG14099 [Caenorhabditis briggsae]	2.1e-23/52.3	HgAffx.14425.1.S1_at	1	-0.29544	-0.122655	0.0512442	0.965903	1.29302	0.39825	0.297307	0.242917	0.016114	0.0134405	0.401319	6.74e-05
HgAffx.14461.1	emb|CAA91797.1| Hypothetical protein C52G5.2 [Caenorhabditis elegans]	1.9e-72/76.4	HgAffx.14461.1.S1_at	1	0.320347	-0.312344	1.08567	1.64327	1.96576	-0.212168	0.0530604	0.00201232	0.000845907	0.0905826	0.478197	1.82e-05
HgAffx.14565.1	novel		HgAffx.14565.1.S1_at		0.288415	0.114907	0.349866	0.370153	0.401856	0.0891422	0.255383	0.146254	0.160298	0.437048	0.709609	0.0549618
HgAffx.14601.1	gb|AAO33475.1| gland-specific protein g5d08 [Heterodera glycines]	5.9e-47/81.0	HgAffx.14601.1.S1_at	1	-1.96949	-1.24973	-0.724723	-0.532085	-0.529554	-1.85275	0.124489	0.164178	0.046704	0.364128	0.736824	0.0041447
HgAffx.14614.1	novel		HgAffx.14614.1.A1_at	1	-1.09292	-2.46564	-1.20038	-0.458196	0.401148	-1.22184	0.00225821	0.003826	0.00412234	0.0527562	0.129384	2.52e-05
			HgAffx.14614.1.S1_at	1	-2.57999	-0.142408	0.982442	1.29059	2.15336	1.01899	1.95e-05	0.00185227	0.00576423	0.166217	0.0546828	1.67e-07
HgAffx.14630.1	emb|CAE66008.1| Hypothetical protein CBG11199 [Caenorhabditis briggsae]	6.8e-54/67.2	HgAffx.14630.1.S1_at	1	-0.0115397	-0.198331	1.80663	2.04572	2.55683	2.04262	0.297744	0.000126617	0.103924	0.240636	0.259446	1.99e-06
HgAffx.14653.1	novel		HgAffx.14653.1.S1_at	4	-0.2909	0.225356	0.157871	0.321629	0.538001	0.548393	0.0156075	0.320905	0.53842	0.236605	0.4331	0.000881874
HgAffx.14666.1	gb|AAB37640.1| Dehydrogenases, short chain protein 1 [Caenorhabditis elegans]	1.9e-17/35.7	HgAffx.14666.1.S1_at	4	-0.34421	-0.401486	-0.461354	-0.370064	-0.284867	0.00951856	0.343538	0.277865	0.0436921	0.248759	0.5532	0.00162981
HgAffx.14690.1	gb|AAD11970.1| 24 kDa secreted protein [Brugia malayi]	5.4e-34/35.9	HgAffx.14690.1.S1_at	1	1.26554	1.04219	3.75026	3.83068	4.00781	3.49551	0.288581	4.84e-05	0.136861	0.395917	0.610967	1.77e-06
HgAffx.14690.2	gb|AAD11969.1| 22 upper [Onchocerca volvulus]	7.8e-30/37.1	HgAffx.14690.2.S1_at	1	-1.76556	-0.968112	2.19427	2.90981	3.45916	3.45622	0.0596829	9.86e-05	0.548784	0.0943725	0.393446	3.72e-07
HgAffx.14696.1	gb|AAL78226.1| hypothetical protein Hgg-17 [Heterodera glycines]	2.6e-37/79.1	HgAffx.14696.1.S1_at	1	3.60516	-1.55428	1.85498	3.68272	2.08815	-0.132366	0.00150368	0.0113403	0.0960517	0.11052	0.373699	0.000537069
HgAffx.14726.1	gb|AAA65466.2| Dumpy : shorter than wild-type protein 19 [Caenorhabditis elegans]	2.4e-30/50.7	HgAffx.14726.1.S1_at	3	1.87366	1.16021	1.20573	0.849557	0.751444	0.717561	0.000289322	0.315757	0.478894	0.0251213	0.53719	5.17e-06
HgAffx.14803.1	novel		HgAffx.14803.1.S1_at	1	-0.527098	-0.0686599	-0.198349	0.371936	0.516088	0.191189	0.160661	0.325413	0.310253	0.120243	0.653297	0.0118193
HgAffx.14865.1	emb|CAE58842.1| Hypothetical protein CBG02061 [Caenorhabditis briggsae]	1.6e-22/57.8	HgAffx.14865.1.S1_at	5	-0.417599	-0.983447	-1.33721	-0.713989	-0.596125	-0.687247	0.03444	0.0993472	0.455162	0.0402694	0.632679	0.00368362
HgAffx.14868.1	gb|AAA19066.2| Tryptophanyl (w) trna synthetase protein 2, isoform a [Caenorhabditis elegans]	2.4e-09/37.3	HgAffx.14868.1.S1_at	3	-0.377886	-0.210064	-0.410782	-0.432662	-0.587117	-0.500942	0.130277	0.0719716	0.35499	0.416396	0.407102	0.0112327
HgAffx.149.1	emb|CAA11148.1| Hgm1 protein [Heterodera glycines]	2.8e-179/74.6	HgAffx.149.1.S1_at	4	-2.47669	-3.11713	-3.19417	-1.69332	0.967126	-0.525797	0.341422	0.392246	0.216893	0.166285	0.192813	0.00319435
HgAffx.15026.1	novel		HgAffx.15026.1.S1_at	7	-2.3078	-2.9419	-2.63356	-2.71439	-2.57563	-3.10686	0.0772512	0.20249	0.166258	0.404413	0.653302	0.0337608
HgAffx.15077.1	novel		HgAffx.15077.1.S1_at	1	0.0845955	-0.403157	0.678709	1.53826	1.96195	1.73596	0.0301133	0.000872501	0.248945	0.00852806	0.219779	1.1e-06
HgAffx.15079.1	novel		HgAffx.15079.1.S1_at	3	0.424832	0.341708	-0.328298	-0.322658	-0.46968	-0.423164	0.266064	0.000280944	0.431091	0.447492	0.370481	4e-06
HgAffx.15099.1	novel		HgAffx.15099.1.S1_at	1	-1.43987	-0.638143	-0.0206929	1.02597	0.266045	0.0571051	0.0448508	0.0751036	0.399964	0.0319646	0.231717	0.000151849
HgAffx.15103.1	novel		HgAffx.15103.1.S1_at	1	1.61836	2.21841	2.87711	2.71697	3.01558	2.38042	0.0134651	0.00870171	0.0274139	0.263835	0.363545	6.96e-05
HgAffx.15170.1	novel		HgAffx.15170.1.S1_at	3	2.62003	3.16506	2.75729	2.52115	2.38968	2.00669	0.0459718	0.081508	0.166177	0.23233	0.625038	0.00183134
HgAffx.15209.1	gb|AAV28475.1| nicastrin [Danio rerio]	6.9e-11/32.0	HgAffx.15209.1.S1_at	3	0.566441	0.754219	0.205313	0.509076	0.439803	0.623839	0.23144	0.0165363	0.301059	0.124468	0.6654	0.0195717
HgAffx.15242.1	gb|AAB37816.1| Hypothetical protein F59A3.4 [Caenorhabditis elegans]	1.1e-29/58.1	HgAffx.15242.1.S1_at	4	-1.68983	-0.765681	-1.0786	-0.489354	-0.397071	0.166111	0.0110341	0.165837	0.106883	0.0751171	0.672732	0.000224025
HgAffx.15263.1	emb|CAA74206.1| serine proteinase [Heterodera glycines]	3.2e-31/36.4	HgAffx.15263.1.S1_at	4	-5.00324	-5.06714	-4.86043	-2.76499	2.41449	0.994662	0.474206	0.378207	0.309919	0.158032	0.0728051	0.000264889
HgAffx.15290.1	novel		HgAffx.15290.1.S1_at	4	-2.25977	-1.72017	-2.17365	-1.68355	0.376391	0.652331	0.215538	0.208127	0.413198	0.234913	0.0404316	9.28e-05
HgAffx.15327.1	emb|CAE64961.1| Hypothetical protein CBG09795 [Caenorhabditis briggsae]	6.3e-22/42.2	HgAffx.15327.1.S1_at	1	1.16772	1.11565	1.60137	1.38313	1.3102	1.1587	0.305898	0.000376426	0.0999428	0.0323404	0.510795	0.000113458
HgAffx.15335.1	novel		HgAffx.15335.1.S1_at	4	-2.02171	-1.77239	-2.95524	-2.10123	-0.518822	2.65745	0.363596	0.0364007	0.00206105	0.118185	0.103887	5.84e-06
HgAffx.15352.1	novel		HgAffx.15352.1.S1_at	3	-1.36264	0.472525	0.0920049	-1.70708	-2.70899	-1.92551	0.010648	0.256391	0.199355	0.0258891	0.30295	0.000251531
HgAffx.15394.1	novel		HgAffx.15394.1.S1_at	7	-0.970902	-1.17069	-0.836751	-1.35356	-0.945255	-1.21474	0.288394	0.134717	0.283903	0.0832993	0.361281	0.0463447
HgAffx.15395.1	emb|CAB07421.1| Hypothetical protein H01G02.1 [Caenorhabditis elegans]	7.9e-22/56.5	HgAffx.15395.1.S1_at	3	-0.329038	0.338256	0.566151	0.278033	0.40556	-0.825597	0.0447549	0.233841	0.0105999	0.231377	0.650315	0.000821764
HgAffx.15397.1	novel		HgAffx.15397.1.S1_at	1	-2.02244	-2.34275	-1.85938	-1.392	-0.874658	-1.31133	0.210484	0.0872569	0.184384	0.127848	0.315887	0.000844251
HgAffx.15399.1	emb|CAE61758.1| Hypothetical protein CBG05717 [Caenorhabditis briggsae]	1.3e-17/34.6	HgAffx.15399.1.S1_at	1	1.79523	1.85924	2.13723	2.26239	2.44428	2.41862	0.295769	0.0112386	0.482808	0.147859	0.241856	2.14e-05
HgAffx.154.1	emb|CAA74205.1| serine proteinase [Heterodera glycines]	2.9e-106/84.2	HgAffx.154.1.S1_at		-5.1905	-5.58361	-4.51603	-4.25129	-4.20624	-4.97098	0.389005	0.173298	0.355302	0.398519	0.731597	0.0821108
HgAffx.15593.1	novel		HgAffx.15593.1.S1_at	4	-1.84214	-2.48505	-2.27863	-1.05454	-1.62781	-1.4382	0.0454185	0.245686	0.378622	0.00989376	0.257758	0.000699326
HgAffx.15613.1	novel		HgAffx.15613.1.S1_at	1	0.166608	-2.3986	1.4129	1.66216	2.54685	2.51645	0.00186634	0.000274975	0.539805	0.353271	0.353158	1.44e-05
HgAffx.15641.1	gb|AAC46568.1| Yeast smf (divalent cation transporter) homolog protein 2 [Caenorhabditis elegans]	1.1e-23/59.1	HgAffx.15641.1.S1_at	3	-1.25594	-2.25911	-2.47362	-2.68785	-2.83667	-2.62508	0.0050821	0.224026	0.342367	0.265856	0.618519	0.000256993
HgAffx.15678.1	ref|XP_422126.1| PREDICTED: similar to KIAA1492 protein [Gallus gallus]	1.5e-07/30.1	HgAffx.15678.1.S1_at	6	-1.32124	0.400901	-0.871946	-0.788821	-0.308439	-0.604778	0.000119386	0.000894617	0.220215	0.373937	0.237134	8.53e-05
HgAffx.15719.1	gb|AAC47348.1| cysteine protease precursor [Onchocerca volvulus]	2.9e-115/69.7	HgAffx.15719.1.S1_at	4	1.87531	2.46958	2.15586	2.18927	2.65687	2.68328	0.00141152	0.0244227	0.501556	0.395905	0.0473181	7.57e-05
HgAffx.15727.1	novel		HgAffx.15727.1.S1_at	4	-3.85042	-4.26058	-4.05775	-4.67954	-4.08755	0.870341	0.386571	0.36475	0.00594725	0.314711	0.615855	0.00040235
HgAffx.15757.1	emb|CAE59009.1| Hypothetical protein CBG02285 [Caenorhabditis briggsae]	3.2e-54/47.4	HgAffx.15757.1.S1_at	1	-0.222053	-0.304347	0.167244	0.0827385	0.216196	0.903499	0.357015	0.0162803	0.0102792	0.335543	0.556117	7.25e-05
HgAffx.15789.1	ref|NP_508993.2| fatty Acid CoA Synthetase family member (acs-17) [Caenorhabditis elegans]	2.1e-30/34.1	HgAffx.15789.1.S1_at	3	1.61172	1.81492	1.04771	1.32358	1.26895	1.5534	0.174878	0.0021438	0.139045	0.113814	0.671104	0.00132246
HgAffx.15808.1	emb|CAE61727.1| Hypothetical protein CBG05678 [Caenorhabditis briggsae]	1.2e-56/44.6	HgAffx.15808.1.S1_at	1	0.871563	1.66166	1.84548	1.84166	1.97181	1.95249	0.00107976	0.14884	0.524441	0.454575	0.548182	6.23e-05
HgAffx.15831.1	emb|CAE67093.1| Hypothetical protein CBG12504 [Caenorhabditis briggsae]	1.3e-55/78.3	HgAffx.15831.1.S1_at	3	-0.285995	0.754075	0.327952	0.542173	0.273876	0.0628385	0.00035972	0.0249382	0.227406	0.171466	0.349537	0.000249424
HgAffx.15838.1	novel		HgAffx.15838.1.S1_at	3	2.46106	1.83987	1.95099	1.77488	1.74532	1.80475	0.00195091	0.222488	0.441767	0.169531	0.696251	0.000455235
HgAffx.15842.1	gb|AAC46812.1| Hypothetical protein F41C3.5 [Caenorhabditis elegans]	1.1e-17/51.3	HgAffx.15842.1.S1_at	1	-1.61378	0.225309	0.743731	0.967245	1.34099	1.24836	0.00130434	0.116714	0.493901	0.315602	0.50312	3.3e-05
HgAffx.15851.1	gb|AAP30773.1| putative gland protein G24A12 [Heterodera glycines]	1.2e-66/100.0	HgAffx.15851.1.S1_at	1	-2.53896	-3.00353	1.52814	2.05195	1.47087	1.7766	0.313041	0.000376347	0.441142	0.278806	0.549598	1.49e-05
HgAffx.15851.2	gb|AAP30754.1| putative gland protein G11A06 [Heterodera glycines]	3.2e-61/75.0	HgAffx.15851.2.S1_at	1	-4.95829	-3.52429	-0.112033	0.84252	0.402465	0.618772	0.0976645	0.00415658	0.492279	0.199147	0.629872	3.49e-05
			HgAffx.15851.2.S1_s_at	1	-2.41155	-1.89801	1.39255	2.34123	2.06346	2.26153	0.233418	0.000480116	0.459912	0.0989157	0.627877	3.66e-06
			HgAffx.15851.2.S1_x_at	1	-2.87385	-2.22486	0.890923	1.8984	1.41658	1.70393	0.227525	0.00188785	0.440692	0.129855	0.573848	1.78e-05
HgAffx.15851.3	gb|AAP30754.1| putative gland protein G11A06 [Heterodera glycines]	5.4e-71/77.4	HgAffx.15851.3.S1_at	1	-1.63593	-1.64775	0.516447	1.27567	1.13497	1.44464	0.476719	0.000698576	0.334438	0.0766322	0.662417	5.66e-06
HgAffx.15935.1	novel		HgAffx.15935.1.S1_at	3	0.97073	0.0640121	-0.251755	-0.987284	-1.60913	-1.56674	0.028027	0.205728	0.52528	0.0733446	0.308063	4.04e-05
HgAffx.15942.1	gb|AAA81434.1| Lipid binding protein protein 1 [Caenorhabditis elegans]	4.8e-10/35.6	HgAffx.15942.1.A1_at	1	-4.44064	-2.07866	-1.18384	-0.667135	-0.546169	-0.884482	0.00946885	0.135993	0.429777	0.284419	0.707236	0.000326825
			HgAffx.15942.1.S1_at	1	0.517301	1.8666	2.37881	3.14974	3.64293	3.07165	0.00866053	0.132034	0.188771	0.0851109	0.43454	4.28e-05
HgAffx.15989.1	emb|CAE58663.1| Hypothetical protein CBG01832 [Caenorhabditis briggsae]	2.2e-12/29.6	HgAffx.15989.1.S1_at	6	0.0760798	2.25681	1.70781	1.30805	1.81425	1.92054	0.000447794	0.10044	0.48292	0.205581	0.398483	0.000303614
HgAffx.16015.1	ref|NP_509098.2| F22A3.2 [Caenorhabditis elegans]	1.2e-32/55.2	HgAffx.16015.1.S1_at	3	3.83848	2.86044	2.02884	2.31288	2.13078	2.41131	3.25e-05	9.93e-05	0.0487072	0.0368254	0.30295	2.36e-07
HgAffx.16054.1	novel		HgAffx.16054.1.S1_at	1	-1.70423	1.34385	2.7654	3.27318	3.3371	2.36879	7.64e-05	0.00504177	0.0547473	0.156724	0.706982	8.38e-07
HgAffx.16061.1	emb|CAB60994.1| Hypothetical protein C14A4.2 [Caenorhabditis elegans]	6.0e-69/44.3	HgAffx.16061.1.S1_at	3	2.07842	1.59425	1.67732	1.40807	1.48664	1.42105	0.000480837	0.180429	0.341621	0.0233252	0.515851	2.53e-05
HgAffx.16063.1	novel		HgAffx.16063.1.S1_at	4	1.12048	2.07335	1.45311	1.58685	2.07402	3.14455	0.00334352	0.020993	0.00675703	0.320792	0.235866	2.58e-05
HgAffx.16074.1	ref|NP_787639.1| pseudouridylate synthase-like protein [Tropheryma whipplei str. Twist]	1.6e-08/34.8	HgAffx.16074.1.S1_at	3	0.97468	0.765262	0.978445	0.540765	0.67819	0.631756	0.0890428	0.0680991	0.454816	0.0152613	0.457441	0.00215385
HgAffx.16136.1	emb|CAE63759.1| Hypothetical protein CBG08294 [Caenorhabditis briggsae]	1.6e-48/47.5	HgAffx.16136.1.S1_at	1	-0.0812809	0.177502	0.218488	0.196773	0.185221	0.335207	0.0809991	0.343929	0.273225	0.425386	0.724059	0.0195769
HgAffx.16232.1	emb|CAE64958.1| Hypothetical protein CBG09792 [Caenorhabditis briggsae]	3.7e-69/56.9	HgAffx.16232.1.S1_at	3	2.27035	1.08611	0.606021	0.867765	0.589255	0.336764	8.85e-05	0.0104385	0.14341	0.103063	0.280822	1.69e-06
HgAffx.16267.1	ref|NP_494883.1| Glutathione S-Transferase family member (gst-7) [Caenorhabditis elegans]	9.4e-18/52.8	HgAffx.16267.1.S1_at	1	0.351041	-0.699016	0.507733	0.241361	0.629761	0.299515	0.025081	0.0132919	0.333666	0.298444	0.509862	0.00820656
HgAffx.1631.1	gb|AAR35032.1| SXP/RAL-2 protein [Meloidogyne incognita]	1.0e-26/60.0	HgAffx.1631.1.S1_at	3	1.26422	2.03823	2.27876	1.38814	1.04353	1.07955	0.00686176	0.162705	0.513789	0.0112677	0.353158	0.000133645
HgAffx.16335.1	emb|CAA21489.1| Hypothetical protein Y45F3A.2 [Caenorhabditis elegans]	5.7e-60/72.7	HgAffx.16335.1.S1_at	5	0.0619993	-0.447654	-0.632987	-0.511587	-0.490356	-0.270139	0.000790564	0.0538134	0.0722918	0.16949	0.694326	7.01e-05
HgAffx.16346.1	novel		HgAffx.16346.1.S1_at	6	-0.706337	0.902882	0.216254	-0.028337	0.651297	0.42595	0.0001306	0.0113699	0.280353	0.199147	0.0965393	7.33e-05
HgAffx.16356.1	novel		HgAffx.16356.1.S1_at	1	-2.81098	0.553239	1.7326	1.45489	1.57703	1.54236	1.36e-05	0.00447607	0.525391	0.239348	0.653297	3.9e-07
HgAffx.16415.1	emb|CAA94598.1| Hypothetical protein F28D1.3 [Caenorhabditis elegans]	4.0e-22/33.6	HgAffx.16415.1.S1_at	1	-1.98223	-2.90363	0.193292	0.532145	0.997125	0.229904	0.0642329	0.000306538	0.149838	0.283072	0.501459	1.35e-05
HgAffx.16420.1	gb|AAG00041.1| Yeast ham (hydroxylaminopurine sensitivity) related protein 1 [Caenorhabditis elegans]	5.6e-32/53.4	HgAffx.16420.1.S1_at	7	1.33052	1.3021	1.57124	1.26525	1.27817	1.1736	0.42482	0.0322121	0.312096	0.039863	0.71766	0.0087955
HgAffx.16421.1	sp|Q14181| DNA polymerase alpha 70 kDa subunit (DNA polymerase subunit B) [Homo sapiens]	5.4e-12/34.8	HgAffx.16421.1.S1_at	3	1.54347	0.844917	1.09476	0.901806	0.466325	0.410208	0.0099749	0.150157	0.489812	0.243302	0.2473	0.000462869
HgAffx.16449.1	novel		HgAffx.16449.1.S1_at	1	-3.26919	-1.52005	1.33136	1.81581	2.33155	1.42724	0.00461156	0.000457521	0.103634	0.210594	0.464352	1.17e-06
HgAffx.16459.2	emb|CAE75263.1| Hypothetical protein CBG23226 [Caenorhabditis briggsae]	1.1e-60/62.8	HgAffx.16459.2.S1_at	1	0.835919	1.08228	2.31728	2.31337	2.722	1.9874	0.191018	0.000698681	0.0226835	0.455374	0.272237	1.04e-05
HgAffx.16462.1	emb|CAE69167.1| Hypothetical protein CBG15199 [Caenorhabditis briggsae]	8.0e-12/38.6	HgAffx.16462.1.S1_at	1	0.226644	-2.76531	0.988763	1.52602	2.27013	-1.24122	0.000305514	0.000106604	0.000715014	0.194881	0.353158	4.63e-06
HgAffx.16468.1	gb|EAA15151.2| ENSANGP00000010639 [Anopheles gambiae str. PEST]	2.0e-20/51.5	HgAffx.16468.1.S1_at	1	1.37571	1.36623	1.83229	1.70478	1.67378	1.59143	0.472726	0.0294156	0.443783	0.300177	0.709656	0.0193998
HgAffx.16508.1	gb|AAC17034.1| Hypothetical protein R12E2.13 [Caenorhabditis elegans]	3.3e-36/57.1	HgAffx.16508.1.S1_at	1	0.620777	1.06145	1.37451	1.40724	1.74189	1.39966	0.0113244	0.0359777	0.06245	0.404468	0.174428	4.84e-05
HgAffx.16509.1	novel		HgAffx.16509.1.S1_at	7	1.40713	0.447371	1.40834	-0.0282642	-0.72811	-0.901341	0.0200139	0.0177971	0.421736	0.0105739	0.248986	3.36e-05
HgAffx.16534.1	gb|AAN10061.1| Kunitz-like protease inhibitor precursor [Ancylostoma caninum]	1.7e-08/39.2	HgAffx.16534.1.S1_at	4	-2.43973	-2.74178	-2.63403	-5.42912	-1.86561	2.59272	0.27215	0.343625	5.59e-05	0.00122623	0.000651351	1.67e-07
HgAffx.16548.1	ref|ZP_00547776.1| hypothetical protein Francci3DRAFT_1946 [Frankia sp. CcI3]	6.6e-06/41.7	HgAffx.16548.1.S1_at	4	-3.05046	-2.94226	-2.8754	-2.40788	0.25068	0.835268	0.43271	0.377635	0.241316	0.233882	0.0139771	9.17e-06
HgAffx.16694.1	novel		HgAffx.16694.1.S1_at	4	-2.96013	-3.23429	-3.52004	-3.26205	0.422718	2.05085	0.405206	0.33273	0.109527	0.387256	0.0278176	4.39e-05
HgAffx.16730.1	novel		HgAffx.16730.1.S1_at	4	-2.60762	-3.23823	-3.26268	-1.61148	0.949807	1.75489	0.195961	0.397345	0.186394	0.0307052	0.0240199	5.14e-06
HgAffx.16883.1	gb|AAL78214.1| putative esophageal gland cell protein Hgg-20 [Heterodera glycines]	2.3e-21/51.0	HgAffx.16883.1.A1_at	1	-3.3386	-3.26365	-2.80947	-1.90311	-1.99712	-2.67107	0.456365	0.241099	0.266117	0.141133	0.711118	0.0182221
			HgAffx.16883.1.S1_at	1	-4.9067	-3.69653	-1.87155	0.342589	-0.531918	-2.04022	0.108472	0.0291551	0.10156	0.0311394	0.456537	7.73e-05
HgAffx.16888.1	emb|CAE60169.1| Hypothetical protein CBG03723 [Caenorhabditis briggsae]	1.7e-60/57.8	HgAffx.16888.1.S1_at	4	0.217377	0.122487	0.1998	0.0446786	0.223373	0.471671	0.262895	0.250719	0.0811068	0.152486	0.346488	0.0054067
HgAffx.16922.1	novel		HgAffx.16922.1.S1_at	3	0.171047	0.231684	0.00148077	-0.343422	-0.138629	-0.537434	0.349867	0.0512663	0.0219886	0.0298091	0.299566	7.48e-05
HgAffx.16935.1	emb|CAE65984.1| Hypothetical protein CBG11175 [Caenorhabditis briggsae]	2.7e-23/42.9	HgAffx.16935.1.A1_at	1	-3.82241	-4.61233	-0.715923	-1.91681	-2.25293	-2.05979	0.130277	0.000188444	0.464484	0.0626852	0.603694	7.11e-05
			HgAffx.16935.1.S1_at	1	-4.12871	-3.15119	1.42311	-0.0706656	-0.63044	-0.805139	0.156406	0.000482267	0.496283	0.0772464	0.56922	4.85e-05
HgAffx.16936.1	emb|CAA91996.1| Hypothetical protein K09C8.3 [Caenorhabditis elegans]	8.1e-16/32.4	HgAffx.16936.1.S1_at	6	-1.40705	0.761703	0.0294977	-0.304831	0.699455	0.581659	4.95e-06	0.00192373	0.352168	0.0666586	0.00583073	6.12e-07
HgAffx.16981.1	gb|EAA15088.2| ENSANGP00000016691 [Anopheles gambiae str. PEST]	4.2e-26/42.8	HgAffx.16981.1.S1_at	1	-0.297	-0.426329	-0.153874	-0.0816214	-0.0124476	0.00199369	0.0577984	0.00288389	0.49791	0.192546	0.471796	5.72e-05
HgAffx.16985.1	gb|AAP30757.1| putative gland protein 30G12 [Heterodera glycines]	2.9e-11/46.8	HgAffx.16985.1.S1_at	1	-4.08043	-4.45671	2.34836	0.997998	0.0163801	-0.294147	0.222946	7.37e-07	0.332257	0.0162185	0.144329	1.37e-07
HgAffx.17000.1	emb|CAE60347.1| Hypothetical protein CBG03940 [Caenorhabditis briggsae]	2.5e-10/31.9	HgAffx.17000.1.S1_at	1	-0.958053	-0.554897	-0.744722	-0.266559	-0.00751113	-0.628978	0.0430035	0.169411	0.0216384	0.0392442	0.378955	0.000544046
HgAffx.17065.1	novel		HgAffx.17065.1.S1_at	1	-0.376737	-1.80856	2.77138	3.45706	3.61503	-0.114577	0.00348684	5.01e-06	0.000117292	0.0839268	0.645278	2.31e-07
HgAffx.17101.1	gb|AAB54122.2| Dehydrogenases, short chain protein 2, isoform a [Caenorhabditis elegans]	6.2e-49/48.8	HgAffx.17101.1.S1_at	1	0.122824	1.7741	1.93027	2.15643	2.15999	1.84302	9.28e-06	0.155214	0.0737634	0.114647	0.734019	4.82e-07
HgAffx.17134.1	emb|CAE61639.1| Hypothetical protein CBG05572 [Caenorhabditis briggsae]	1.9e-22/46.3	HgAffx.17134.1.S1_at	3	1.86039	2.01753	2.12969	2.08801	1.96505	1.82855	0.116308	0.161416	0.205879	0.361245	0.439741	0.00795532
HgAffx.17226.1	gb|EAA68869.1| hypothetical protein FG01484.1 [Gibberella zeae PH-1]	4.4e-06/27.3	HgAffx.17226.1.S1_at		-4.75702	-4.75353	-5.24743	-5.18584	-4.30517	-4.99191	0.482343	0.27721	0.339916	0.444211	0.492698	0.106581
HgAffx.17229.1	gb|AAL91103.1| ubiquitin [Acanthocheilonema viteae]	4.4e-16/81.8	HgAffx.17229.1.S1_at		-4.05012	-3.14415	-3.3771	-3.38637	-3.28491	-3.7106	0.0723761	0.296967	0.316743	0.455219	0.697039	0.0533174
HgAffx.17264.1	emb|CAA70694.1| cathepsin S-like cysteine proteinase [Heterodera glycines]	4.0e-169/97.2	HgAffx.17264.1.S1_at	1	-1.76844	-0.143979	3.00458	2.27532	2.11295	2.26378	0.000165912	3.72e-06	0.379453	0.0259049	0.583477	1.1e-07
HgAffx.17269.1	novel		HgAffx.17269.1.S1_at	1	1.65034	0.0699113	3.34791	2.82475	2.52993	2.10645	0.000278515	4.09e-06	0.136654	0.0682617	0.443651	1.53e-06
HgAffx.17297.1	novel		HgAffx.17297.1.S1_at	1	0.663058	1.70982	1.49988	1.70747	1.62236	1.61882	9.92e-05	0.0930805	0.545356	0.129614	0.602639	2.92e-05
HgAffx.17330.1	gb|AAW33667.1| unknown [Heterodera glycines]	2.1e-15/68.2	HgAffx.17330.1.S1_at	4	-0.436819	0.920112	0.333644	0.42008	3.66898	3.40517	0.1366	0.268467	0.486793	0.439905	0.0670408	0.000765581
HgAffx.17341.1	novel		HgAffx.17341.1.S1_at	1	-1.97335	-2.2267	3.43072	3.24463	3.30128	2.98169	0.282918	9.12e-07	0.29421	0.321864	0.706689	8.64e-08
HgAffx.17361.1	novel		HgAffx.17361.1.S1_at	1	-3.59632	-4.48127	0.465784	2.06991	3.27521	2.94963	0.201241	0.000481065	0.450852	0.0781695	0.366219	3.17e-06
HgAffx.17373.1	novel		HgAffx.17373.1.S1_at	3	0.719151	2.25025	1.86286	-0.0166489	-1.49184	-1.32384	0.001456	0.142875	0.414486	0.00275787	0.0235168	1.12e-06
HgAffx.17378.1	gb|AAA82424.1| Hypothetical protein F10E7.5 [Caenorhabditis elegans]	2.0e-55/49.5	HgAffx.17378.1.S1_at	7	1.27585	1.15957	1.77824	1.2799	1.21505	1.11081	0.290554	0.00430955	0.375865	0.0251213	0.651529	0.0019433
HgAffx.17402.1	novel		HgAffx.17402.1.S1_at	4	-2.08021	-1.84287	-2.35747	-2.20836	-0.323772	2.19383	0.2778	0.0746275	0.000386253	0.338532	0.00661131	3.6e-07
HgAffx.17411.1	emb|CAB04244.1| Hypothetical protein F32H2.5 [Caenorhabditis elegans]	5.2e-15/60.2	HgAffx.17411.1.S1_at	5	0.884501	0.650095	0.147966	0.755534	0.649903	0.719701	0.15844	0.0175671	0.454918	0.0205095	0.612055	0.00329347
HgAffx.17458.1	gb|AAB37243.1| T-BOX 12 [Caenorhabditis elegans]	3.6e-21/41.9	HgAffx.17458.1.S1_at	3	-1.63001	-1.37841	-2.2386	-2.24568	-3.40509	-3.59297	0.405354	0.161765	0.495591	0.457581	0.369817	0.00881683
HgAffx.17467.1	gb|AAA80437.6| Carbonic anhydrase protein 5 [Caenorhabditis elegans]	9.5e-44/40.3	HgAffx.17467.1.S1_at	1	-4.11834	-4.68283	1.25423	2.53371	3.06944	2.59677	0.28174	8.97e-05	0.379426	0.10092	0.57241	1.14e-06
HgAffx.17530.1	emb|CAB05544.1| Hypothetical protein K08H10.4 [Caenorhabditis elegans]	1.4e-14/50.0	HgAffx.17530.1.S1_at	4	-0.212318	-0.623124	-1.27535	-0.841918	-0.429901	0.34013	0.0671793	0.012004	0.0173218	0.0737208	0.261265	6.86e-05
HgAffx.17532.1	gb|AAP68935.1| Aquaporin or aquaglyceroporin related protein 8, isoform b [Caenorhabditis elegans]	4.0e-19/44.7	HgAffx.17532.1.S1_at	3	-2.29288	-1.12109	-1.47068	-1.21012	-1.46968	-1.97686	0.00303932	0.137283	0.124739	0.238921	0.525358	0.0015002
HgAffx.17544.1	emb|CAE71918.1| Hypothetical protein CBG18981 [Caenorhabditis briggsae]	4.0e-86/56.8	HgAffx.17544.1.S1_at	4	-1.08831	0.713643	-0.173165	0.697582	1.17641	2.2831	0.000908765	0.0232358	0.0278706	0.0455622	0.395912	1.39e-05
HgAffx.17561.1	gb|AAF76925.1| hypothetical esophageal gland cell secretory protein 11 [Heterodera glycines]	4.8e-72/92.6	HgAffx.17561.1.S1_at	3	2.10262	2.67195	2.25116	0.837837	0.625997	0.181178	0.12543	0.162201	0.24694	0.0147777	0.619108	6.03e-05
HgAffx.17567.1	emb|CAA56353.1| tub1_cds [Haemonchus contortus]	4.3e-160/80.7	HgAffx.17567.1.S1_at	1	2.39762	2.36039	2.7291	2.80145	2.66501	2.49579	0.363596	0.00196731	0.0861669	0.239983	0.310216	0.000152563
HgAffx.17582.1	emb|CAB02280.1| Hypothetical protein F10G8.3 [Caenorhabditis elegans]	1.9e-104/58.2	HgAffx.17582.1.S1_at	3	1.82922	0.918912	1.39758	1.00056	1.00207	1.06025	0.0001918	0.0064451	0.440578	0.0298091	0.73644	6.61e-05
HgAffx.17603.1	novel		HgAffx.17603.1.S1_at	3	-1.4696	-0.0224132	-0.591981	-1.72939	-2.00602	-2.3642	0.000850823	0.0454591	0.213793	0.0105739	0.496484	1.68e-05
HgAffx.17652.1	ref|NP_871961.1| F10G7.11 [Caenorhabditis elegans]	2.8e-37/60.0	HgAffx.17652.1.S1_at	1	1.93621	2.6938	2.60783	2.64816	2.73084	2.61231	0.000410695	0.25197	0.303412	0.383353	0.59422	0.000130528
HgAffx.17658.1	novel		HgAffx.17658.1.S1_at	3	-0.47365	-0.376809	-0.592233	-1.21034	-1.34861	-0.874463	0.385357	0.204971	0.105989	0.0449042	0.615767	0.00132542
HgAffx.17673.1	novel		HgAffx.17673.1.S1_at	1	-0.447054	-0.568559	-0.0335034	-0.0860071	-0.334841	0.375773	0.225793	0.00271558	0.00257093	0.356738	0.247084	4.39e-05
HgAffx.17716.1	novel		HgAffx.17716.1.S1_at	3	1.87738	0.973556	0.258212	0.298924	-0.450106	-0.0135238	0.00114112	0.0043143	0.0658814	0.407335	0.0350378	1.85e-06
HgAffx.17723.1	emb|CAE65237.1| Hypothetical protein CBG10120 [Caenorhabditis briggsae]	2.0e-18/45.8	HgAffx.17723.1.S1_at	4	-3.18995	-2.13035	-1.64997	-0.214585	3.79896	3.36498	0.215858	0.300978	0.443783	0.149379	0.0418289	3.66e-05
HgAffx.17777.1	novel		HgAffx.17777.1.S1_at	1	0.332083	-0.0115841	1.23409	1.24653	1.55456	1.66286	0.223003	0.00614749	0.475148	0.451824	0.528486	0.000407342
HgAffx.1779.1	novel		HgAffx.1779.1.S1_at	3	0.595356	1.29584	2.95704	1.07943	-0.0482252	-0.217127	0.125702	0.00703482	0.46368	0.0117146	0.176685	0.000108421
HgAffx.17790.1	novel		HgAffx.17790.1.S1_at	1	0.792643	0.780328	1.26614	1.02027	1.10369	1.16585	0.464977	0.00930499	0.445029	0.11251	0.616721	0.00422825
HgAffx.17799.1	novel		HgAffx.17799.1.S1_at	1	-0.415229	-0.986234	-0.546137	0.0278631	0.482195	-0.862495	0.0562587	0.0876305	0.00538998	0.0716251	0.330846	0.00038973
HgAffx.17811.1	novel		HgAffx.17811.1.S1_at	1	-0.0324122	-0.826786	2.05323	2.81972	3.59422	3.09689	0.0391727	7.89e-05	0.183089	0.0611968	0.200652	6.83e-07
HgAffx.17816.1	novel		HgAffx.17816.1.S1_at	6	-1.17362	-0.461488	-1.01866	-0.647323	-0.0597063	-0.654511	0.012843	0.0291551	0.0559593	0.119885	0.157281	0.00103394
HgAffx.17855.1	emb|CAE69837.1| Hypothetical protein CBG16161 [Caenorhabditis briggsae]	2.4e-24/44.6	HgAffx.17855.1.S1_at	4	0.724176	1.15359	1.32109	1.18263	1.77859	1.94059	0.0893903	0.252654	0.376873	0.323133	0.172331	0.000754023
HgAffx.17861.1	emb|CAE66106.1| Hypothetical protein CBG11326 [Caenorhabditis briggsae]	3.3e-11/32.2	HgAffx.17861.1.S1_at	5	0.314643	0.0426181	-0.412675	0.0900164	-0.179666	-0.448497	0.17249	0.0471159	0.23535	0.0589778	0.436535	0.00400553
HgAffx.17884.1	novel		HgAffx.17884.1.S1_at	4	1.12712	1.05164	1.60601	1.64047	2.79831	2.96562	0.425767	0.0671119	0.410212	0.434985	0.0491276	6.1e-05
HgAffx.17892.1	novel		HgAffx.17892.1.S1_at	4	-0.428396	-0.949266	-0.278437	-0.788427	0.476451	3.36737	0.122187	0.0547228	0.000386253	0.138177	0.0538981	1.52e-06
HgAffx.17900.1	novel		HgAffx.17900.1.S1_at	4	1.41809	-0.206163	0.19981	0.758069	2.04805	2.12479	0.00766613	0.210448	0.51409	0.184884	0.130751	0.000340198
HgAffx.17902.1	novel		HgAffx.17902.1.S1_at	4	-1.33802	-1.89334	-2.35162	-1.20477	3.03991	2.51623	0.302035	0.276372	0.376682	0.142526	0.0139771	2.96e-05
HgAffx.17959.1	novel		HgAffx.17959.1.S1_at	5	3.29519	2.03283	1.55314	2.99227	3.46285	2.72245	9.38e-05	0.0139255	0.00673882	0.00114782	0.111879	1.66e-06
HgAffx.17984.1	novel		HgAffx.17984.1.S1_at	3	-1.17953	-0.860168	-1.48186	-0.900647	-1.04603	-1.90625	0.28246	0.0985214	0.0923117	0.148599	0.665539	0.0188887
HgAffx.1801.1	ref|XP_502855.1| hypothetical protein [Yarrowia lipolytica]	2.1e-22/49.4	HgAffx.1801.1.A1_at	1	-2.93305	-4.96939	-3.3343	-1.80278	-2.75439	-4.64456	0.0314867	0.0522801	0.0755994	0.0913476	0.456721	0.00278727
			HgAffx.1801.1.S1_at	1	-3.5679	-2.51909	-1.02427	1.63839	0.941614	-1.16481	0.165388	0.0662903	0.0580368	0.0246482	0.54599	0.000126704
HgAffx.18011.1	novel		HgAffx.18011.1.S1_at	2	-2.26989	-2.86451	-3.59438	-3.13438	-3.91666	-1.61477	0.181119	0.104858	0.00661391	0.239983	0.354728	0.00110838
HgAffx.18012.1	pir||T33382 hypothetical protein H22K11.4 [Caenorhabditis elegans]	4.6e-16/34.1	HgAffx.18012.1.S1_at	3	-1.52906	-0.597373	-2.09023	-3.48274	-2.67839	-3.62284	0.157534	0.0446254	0.209824	0.0822437	0.463838	0.00137432
HgAffx.18028.1	gb|AAN46118.1| intermediate filament protein HG-IF1 [Heterodera glycines]	5.6e-280/96.9	HgAffx.18028.1.S1_at	1	1.69241	-0.357962	0.605143	1.26661	1.34757	0.347131	4.79e-05	0.00337738	0.00863993	0.0331426	0.6658	1.54e-05
HgAffx.18124.1	novel		HgAffx.18124.1.S1_at	2	-2.41288	-2.475	-2.93816	-3.26721	-3.54323	-2.31377	0.452312	0.173948	0.0464628	0.2805	0.603694	0.00994714
HgAffx.18139.1	novel		HgAffx.18139.1.S1_at	3	-0.793984	-0.981339	-1.71355	-1.88478	-2.06243	-2.5449	0.308473	0.0208641	0.132398	0.309071	0.597916	0.000119067
HgAffx.18147.1	emb|CAE62609.1| Hypothetical protein CBG06727 [Caenorhabditis briggsae]	3.3e-22/61.7	HgAffx.18147.1.S1_at	3	0.179789	0.893429	0.0199115	0.229934	0.297931	0.671046	0.00707379	0.00295644	0.119731	0.216207	0.669265	0.0014523
HgAffx.1819.1	novel		HgAffx.1819.1.S1_at	3	3.48941	2.52418	2.0149	0.918225	0.0922949	-0.226304	0.00305029	0.0390676	0.199395	0.00628524	0.0601252	2.71e-07
HgAffx.18208.1	gb|AAF76926.1| hypothetical esophageal gland cell secretory protein 12 [Heterodera glycines]	1.1e-83/87.1	HgAffx.18208.1.S1_at	3	2.11088	2.77348	2.34611	2.14695	1.98915	1.28843	0.00178707	0.0140114	0.00546525	0.152724	0.472389	1.3e-05
HgAffx.18217.1	novel		HgAffx.18217.1.S1_at	5	1.38036	0.462981	0.348686	1.0733	0.963021	0.0624903	0.00236848	0.284626	0.0091878	0.0191176	0.627419	0.000128289
HgAffx.18223.1	novel		HgAffx.18223.1.S1_at	4	-2.64671	-4.05835	-2.09535	-3.55638	-0.581973	3.17432	0.0730081	0.0217492	0.0048304	0.0824343	0.0398905	9.56e-06
HgAffx.18247.1	novel		HgAffx.18247.1.S1_at	4	-1.49841	-2.83973	-2.23725	-2.67516	0.198665	3.50094	0.00244321	0.0545683	0.000112063	0.147859	0.000728805	1.16e-07
HgAffx.18270.1	novel		HgAffx.18270.1.S1_at	3	0.28123	0.219276	-0.0593997	-0.695218	-1.05002	-0.785093	0.436279	0.197277	0.319396	0.0693583	0.450923	0.000600165
HgAffx.18335.1	emb|CAA90633.1| Hypothetical protein R12H7.2 [Caenorhabditis elegans]	5.6e-39/54.5	HgAffx.18335.1.S1_at	1	-4.21501	-3.15277	-0.160294	0.607594	1.55092	3.31305	0.0892778	0.00155877	0.0396132	0.172297	0.356961	1.49e-06
HgAffx.18344.1	novel		HgAffx.18344.1.S1_at	4	-1.87397	-1.72554	-2.16112	-2.61808	0.840612	2.59197	0.371543	0.126349	0.00400469	0.154029	0.000573212	2.76e-07
HgAffx.18345.1	novel		HgAffx.18345.1.S1_at	1	-0.500862	-1.06985	3.27495	3.89394	4.1152	3.85931	0.147372	2.17e-05	0.390714	0.137325	0.625805	4.49e-07
HgAffx.18381.1	novel		HgAffx.18381.1.S1_at	1	-2.40161	-3.07979	-1.04149	1.0736	3.23574	3.24108	0.121007	0.00221473	0.548001	0.00628524	0.0197369	2.83e-07
HgAffx.18440.1	gb|AAL38962.1| Hypothetical protein H43I07.3 [Caenorhabditis elegans]	2.8e-19/42.2	HgAffx.18440.1.S1_at	4	0.815413	0.69272	0.661139	0.786184	0.812523	0.926353	0.123902	0.320905	0.19593	0.130877	0.672222	0.00877966
HgAffx.18477.1	ref|ZP_00411614.1| FAD linked oxidase, N-terminal [Arthrobacter sp. FB24]	1.3e-23/45.8	HgAffx.18477.1.S1_at	1	-3.1239	-1.09292	-0.757252	-1.19272	-1.07833	-0.797172	0.0136519	0.293506	0.445029	0.301567	0.706982	0.00446519
HgAffx.18545.1	ref|NP_507687.1| Y80D3A.10 [Caenorhabditis elegans]	2.6e-07/34.0	HgAffx.18545.1.S1_at	3	2.03521	2.24105	1.33776	0.419587	-0.925488	-1.33095	0.284973	0.00860773	0.173483	0.0200069	0.0174941	4.86e-07
HgAffx.18764.1	ref|NP_001021158.1| C07A9.6 [Caenorhabditis elegans]	5.3e-59/63.8	HgAffx.18764.1.S1_at	3	-0.575672	-0.754891	-1.70975	-1.75695	-1.63861	-0.999623	0.27847	0.00325144	0.043835	0.411283	0.627877	0.000156414
HgAffx.18807.1	novel		HgAffx.18807.1.S1_at	1	-3.74003	-4.40651	-3.75009	-2.46547	-1.57217	-4.93587	0.28664	0.237056	0.0142287	0.14054	0.494989	0.00315107
HgAffx.18878.1	gb|AAB92067.2| Hypothetical protein F42G8.6 [Caenorhabditis elegans]	3.5e-55/52.3	HgAffx.18878.1.S1_at	3	2.7843	1.00663	0.505769	0.348979	0.43213	0.235092	5.93e-06	0.00584652	0.183883	0.191152	0.606423	1.62e-07
HgAffx.18964.1	emb|CAE56255.1| Hypothetical protein CBG23896 [Caenorhabditis briggsae]	3.4e-53/55.8	HgAffx.18964.1.S1_at	4	0.452067	0.59204	0.464437	0.511729	0.64653	0.801507	0.252836	0.222403	0.291932	0.38838	0.542134	0.0314783
HgAffx.18987.1	pir||T34507 cutical collagen 6 [Caenorhabditis elegans]	4.9e-27/66.2	HgAffx.18987.1.S1_at	1	0.385792	-4.09771	-1.06748	1.19996	1.42668	-2.47236	0.000752137	0.00593547	0.00610195	0.0368254	0.683206	6.21e-05
HgAffx.19001.1	gb|AAK66762.1| proprotein convertase 2 [Heterodera glycines]	0/97.1	HgAffx.19001.1.S1_at	3	1.62105	2.62476	2.20015	0.809674	-0.624551	-1.37065	0.0016905	0.0530542	0.0219886	0.00185912	0.00540377	1.37e-07
HgAffx.19028.1	novel		HgAffx.19028.1.S1_at	2	-0.11851	-0.375824	-0.35313	-0.480437	-0.61104	0.268896	0.0471381	0.36514	0.000694596	0.206025	0.468152	6.06e-05
HgAffx.19033.2	gb|AAP30766.1| putative gland protein G30D08 [Heterodera glycines]	2.1e-15/68.5	HgAffx.19033.2.S1_at	1	-3.36405	-3.42798	-0.920612	1.28082	1.02361	-1.3055	0.469458	0.0294278	0.0796188	0.0692572	0.689883	0.000466657
			HgAffx.19033.2.S1_s_at	1	-3.92001	-5.33753	-0.736797	1.44496	0.996497	-1.51241	0.173739	0.0042445	0.0854102	0.0885993	0.658672	0.000155528
			HgAffx.19033.2.S1_x_at	1	-3.07642	-3.3555	-1.22017	1.01303	0.748848	-1.63648	0.413364	0.03678	0.0602477	0.0551075	0.682868	0.00050248
HgAffx.19090.1	ref|XP_394833.1| PREDICTED: similar to CG5504-PC, isoform C [Apis mellifera]	2.6e-16/40.0	HgAffx.19090.1.S1_at	7	0.49951	0.147337	0.313573	0.438985	0.190078	0.319893	0.00730952	0.0824457	0.219793	0.175305	0.166917	0.00419862
HgAffx.19116.1	gb|AAB09129.1| Hypothetical protein M02B7.4 [Caenorhabditis elegans]	3.1e-17/40.3	HgAffx.19116.1.S1_at	7	0.919291	0.43885	1.02194	0.942266	0.770628	0.73002	0.0114266	0.00486565	0.48891	0.33242	0.463838	0.00370067
HgAffx.19118.1	novel		HgAffx.19118.1.S1_at	4	0.270786	-0.435341	-1.07942	-0.297299	2.3529	3.2581	0.0151125	0.0194905	0.014568	0.0224894	0.000508905	1.44e-07
HgAffx.19139.1	novel		HgAffx.19139.1.S1_at	4	-4.75057	-3.79097	-4.72451	-3.5705	1.96054	1.17677	0.286092	0.238636	0.388033	0.240779	0.0272929	0.000121502
HgAffx.19177.1	emb|CAG05668.1| unnamed protein product [Tetraodon nigroviridis]	1.7e-12/38.2	HgAffx.19177.1.S1_at		-4.72437	-4.54525	-4.08749	-5.30805	-4.31387	-4.43789	0.44096	0.298379	0.522518	0.169346	0.48801	0.100534
HgAffx.19310.1	novel		HgAffx.19310.1.S1_at	2	2.17985	2.00043	2.06855	1.83845	1.93615	2.3504	0.126074	0.279957	0.0225043	0.0866468	0.555648	0.00222917
HgAffx.19337.1	dbj|BAB24817.1| unnamed protein product [Mus musculus]	9.0e-10/35.6	HgAffx.19337.1.S1_at	3	0.734613	0.994263	0.801419	0.627853	0.486794	0.287457	0.0671751	0.106744	0.175664	0.166438	0.483833	0.000645508
HgAffx.19411.1	novel		HgAffx.19411.1.S1_at	3	2.88459	2.53723	2.21366	1.71009	1.88267	1.58613	0.111397	0.103407	0.204976	0.0575309	0.561271	0.000164465
HgAffx.19422.1	emb|CAB04345.1| Hypothetical protein F37H8.5 [Caenorhabditis elegans]	1.8e-31/48.4	HgAffx.19422.1.S1_at	1	0.27766	-1.0738	0.152366	0.759267	1.04495	1.59602	0.000427418	0.000950322	0.063594	0.0388449	0.426277	3.88e-06
HgAffx.19438.1	novel		HgAffx.19438.1.S1_at	6	-5.8643	-3.50161	-4.94776	-4.46298	-3.75497	-4.69105	0.0217611	0.0801445	0.267409	0.324669	0.5532	0.0181268
HgAffx.19461.2	novel		HgAffx.19461.2.S1_at	5	1.04452	-0.329368	-0.389495	-0.1926	0.184596	0.17706	4.7e-05	0.319728	0.540721	0.169864	0.168634	1.14e-05
HgAffx.19464.1	novel		HgAffx.19464.1.S1_at	4	-0.452063	-0.797776	-0.550545	-0.123636	2.61397	3.62822	0.165651	0.201729	0.0164336	0.126098	0.000651351	1.73e-07
HgAffx.19467.1	gb|AAK39317.1| Hypothetical protein Y102A11A.8 [Caenorhabditis elegans]	3.5e-12/31.5	HgAffx.19467.1.S1_at	3	-2.20712	-1.94243	-3.61768	-2.56251	-3.17736	-2.28307	0.368263	0.0152237	0.166177	0.0935288	0.481061	0.0108602
HgAffx.19469.1	novel		HgAffx.19469.1.S1_at	1	-1.96312	-2.8664	1.14612	3.35593	3.72349	3.26484	0.103305	0.000177627	0.332223	0.0115225	0.591613	7.14e-07
HgAffx.19489.1	emb|CAE69085.1| Hypothetical protein CBG15103 [Caenorhabditis briggsae]	2.7e-32/42.7	HgAffx.19489.1.S1_at	4	0.230913	0.0190792	0.0101771	0.367437	0.430716	0.559489	0.0603139	0.388317	0.232339	0.020156	0.60793	0.000264169
HgAffx.19514.1	gb|AAZ32810.1| Hypothetical protein F22A3.7 [Caenorhabditis elegans]	1.6e-14/49.4	HgAffx.19514.1.S1_at	3	3.13106	1.8752	1.0362	0.964817	0.840937	1.44823	3e-05	0.000377531	0.00646574	0.327068	0.516475	2.09e-07
HgAffx.19527.1	gb|AAC69000.1| Hypothetical protein Y66H1B.3 [Caenorhabditis elegans]	9.5e-44/52.7	HgAffx.19527.1.S1_at	4	-0.569258	-0.405337	-0.669269	-0.107744	0.885579	1.44732	0.310079	0.165412	0.0739376	0.0565988	0.0363773	9.18e-06
HgAffx.19534.1	emb|CAE59446.1| Hypothetical protein CBG02821 [Caenorhabditis briggsae]	8.0e-15/51.2	HgAffx.19534.1.S1_at	1	0.807458	0.591557	1.69992	1.37165	1.24051	1.18576	0.182808	0.00051731	0.480119	0.0972381	0.576822	0.000236364
HgAffx.19556.1	emb|CAE56730.1| Hypothetical protein CBG24517 [Caenorhabditis briggsae]	1.2e-54/82.5	HgAffx.19556.1.S1_at	1	2.09788	2.25869	2.49463	2.28763	2.54031	2.38028	0.0932775	0.0251553	0.138899	0.06326	0.136582	0.00095839
HgAffx.19573.1	emb|CAB88204.1| putative cuticular collagen [Globodera pallida]	7.5e-35/80.4	HgAffx.19573.1.S1_at	1	-1.30935	-1.14699	3.24584	3.67103	3.90924	3.64979	0.363173	5.05e-06	0.351658	0.174245	0.584714	1.37e-07
HgAffx.19585.1	novel		HgAffx.19585.1.S1_at	4	-2.05784	-2.87027	-2.61328	-1.90713	1.70886	3.26716	0.0479331	0.250819	0.0100159	0.0873694	0.000651351	1.73e-07
HgAffx.19597.1	gb|AAM18623.1| C-type lectin domain protein [Heterodera glycines]	0/90.3	HgAffx.19597.1.S1_at	1	-1.63251	-0.413219	3.62058	3.87789	4.02295	3.75122	0.0103463	1.81e-05	0.361658	0.293871	0.659212	1.95e-07
HgAffx.19601.1	gb|AAH11999.1| NCOA6IP protein [Homo sapiens]	8.8e-18/54.3	HgAffx.19601.1.S1_at	3	1.15022	0.688662	0.973281	0.505859	0.345066	0.486958	0.0410226	0.111289	0.366207	0.0561396	0.557908	0.0019433
HgAffx.19644.1	gb|EAA04307.2| ENSANGP00000016046 [Anopheles gambiae str. PEST]	2.7e-08/37.8	HgAffx.19644.1.S1_at	3	2.59778	2.31907	2.22617	2.01116	1.93805	1.64756	0.00354239	0.12138	0.00991504	0.0268761	0.484224	1.32e-06
HgAffx.19683.1	emb|CAA95833.1| Hypothetical protein M05B5.4 [Caenorhabditis elegans]	5.2e-47/57.4	HgAffx.19683.1.S1_at	3	-0.610605	0.315178	-1.07983	-0.572009	-0.798113	-0.222947	0.0339751	0.00622352	0.175096	0.163348	0.612012	0.00582738
HgAffx.19712.1	emb|CAC21848.1| hypothetical protein [Globodera rostochiensis]	2.3e-12/38.9	HgAffx.19712.1.S1_at	4	-3.0666	-2.0702	-2.69031	-3.36941	2.0325	3.30577	0.211386	0.258591	0.204747	0.284726	0.011021	2.44e-05
HgAffx.19715.1	novel		HgAffx.19715.1.S1_at	3	-0.291234	1.47022	1.18195	-0.124594	-0.200813	0.54433	0.001456	0.228683	0.0979229	0.017627	0.698459	0.000331719
HgAffx.19718.1	novel		HgAffx.19718.1.S1_at	1	-3.76314	-3.17535	-2.79701	-2.19841	-1.22342	0.0056925	0.165047	0.22124	0.0519362	0.168217	0.233417	2.9e-05
HgAffx.19757.1	emb|CAE59488.1| Hypothetical protein CBG02873 [Caenorhabditis briggsae]	6.3e-12/34.6	HgAffx.19757.1.S1_at	3	0.75155	0.756318	0.677929	0.434717	0.448249	0.526076	0.469892	0.185145	0.294241	0.0282348	0.707043	0.000657696
HgAffx.19766.1	gb|AAG21338.1| hypothetical esophageal gland cell secretory protein 9 [Heterodera glycines]	1.2e-11/62.9	HgAffx.19766.1.S1_at	1	1.569	-0.692401	3.14934	3.38481	3.13128	3.39638	0.000577317	3.43e-05	0.375865	0.315705	0.600935	3.66e-06
HgAffx.19773.1	novel		HgAffx.19773.1.S1_at	4	-2.95388	-2.79508	-3.07107	-2.08978	2.53489	2.15573	0.445759	0.343257	0.452028	0.215567	0.0189026	4.46e-05
HgAffx.19783.1	gb|AAM34784.1| HDA2 [Arabidopsis thaliana]	4.4e-53/55.6	HgAffx.19783.1.S1_at	4	-0.0743692	-0.137691	-0.0741307	0.0436734	-0.0532807	-0.0191134	0.262243	0.212613	0.434019	0.123071	0.419483	0.0342742
HgAffx.19867.1	novel		HgAffx.19867.1.S1_at	7	0.413238	-1.21584	-0.362305	0.285641	-0.439013	-0.336832	0.0151433	0.0926609	0.50849	0.186021	0.414464	0.0129833
HgAffx.19873.1	emb|CAE71096.1| Hypothetical protein CBG17947 [Caenorhabditis briggsae]	7.9e-40/46.4	HgAffx.19873.1.S1_at	7	1.48369	1.52443	1.72191	1.52737	1.6492	1.43041	0.412421	0.107902	0.15896	0.147865	0.533511	0.0379962
HgAffx.19909.3	gb|AAC47437.1| COL-1 [Meloidogyne incognita]	3.8e-37/70.2	HgAffx.19909.3.S1_s_at	1	-4.30336	-3.37588	2.24502	3.1899	3.77308	3.31209	0.164027	0.000125395	0.384927	0.167252	0.557293	9.81e-07
HgAffx.19929.1	novel		HgAffx.19929.1.S1_at	3	0.647941	1.50401	0.312319	0.441967	0.600133	1.22338	0.00185553	0.000400563	0.0247635	0.29189	0.545437	9.29e-05
HgAffx.19934.1	novel		HgAffx.19934.1.S1_at		-0.474092	-0.680482	-0.735827	-0.966792	-0.750555	-0.710898	0.299414	0.365818	0.520948	0.267034	0.571507	0.0815925
HgAffx.19936.1	gb|AAT02161.1| hypothetical protein L3ni22 [Dictyocaulus viviparus]	2.9e-35/52.4	HgAffx.19936.1.S1_at	3	2.24055	2.10836	2.26098	2.0629	2.06273	1.70541	0.261361	0.184512	0.0739376	0.169864	0.737098	0.00529371
HgAffx.19966.1	novel		HgAffx.19966.1.S1_at		-3.74688	-3.33037	-3.70618	-3.42702	-3.08102	-3.11522	0.355528	0.304709	0.542142	0.379133	0.650979	0.114848
HgAffx.19987.1	emb|CAB88204.1| putative cuticular collagen [Globodera pallida]	3.2e-43/92.4	HgAffx.19987.1.S1_at	1	-2.09303	-1.88098	3.52581	3.28554	3.64102	3.4535	0.324467	1.5e-06	0.408467	0.289706	0.490759	9.24e-08
HgAffx.20012.1	gb|AAW33664.1| unknown [Heterodera glycines]	4.0e-09/49.2	HgAffx.20012.1.S1_s_at	4	-0.327786	-2.98743	-2.7585	-2.90376	1.64454	3.5364	0.00384843	0.331499	0.0435616	0.409129	0.00520608	3.66e-06
HgAffx.20014.1	gb|AAC69004.1| Hypothetical protein Y55H10A.1 [Caenorhabditis elegans]	1.0e-09/26.1	HgAffx.20014.1.S1_at	3	2.04188	2.33466	2.36347	2.10587	2.31815	2.0089	0.0376609	0.356516	0.0614489	0.0728202	0.320621	0.00536383
HgAffx.20016.1	novel		HgAffx.20016.1.S1_at	1	-4.51387	-5.51462	-3.74496	-1.92875	-0.667767	1.22792	0.248341	0.0874195	0.138299	0.115691	0.461359	0.000165683
HgAffx.20049.1	gb|EAA70853.1| hypothetical protein FG04136.1 [Gibberella zeae PH-1]	1.8e-27/72.5	HgAffx.20049.1.S1_at		-4.74458	-4.79698	-4.1925	-3.96271	-5.02681	-4.77202	0.471724	0.271238	0.492087	0.406292	0.483628	0.106
HgAffx.20136.1	gb|AAB00576.1| Hypothetical protein T01C8.2 [Caenorhabditis elegans]	8.0e-06/40.0	HgAffx.20136.1.S1_at	3	1.31372	1.6341	1.05373	0.771421	1.087	0.249188	0.0827648	0.00951879	0.0061284	0.122021	0.297901	6.06e-05
HgAffx.20170.1	novel		HgAffx.20170.1.S1_at	3	0.732869	3.38066	1.84921	-0.926602	-1.46737	-3.13821	0.000115389	0.00282373	0.00600708	0.00122522	0.361404	1.95e-07
HgAffx.20273.1	gb|AAX32843.1| cuticlin-1 [Haemonchus contortus]	5.2e-08/36.5	HgAffx.20273.1.S1_at	1	-3.02389	-3.23705	-2.83842	-2.15366	-2.31419	-3.1381	0.395573	0.254065	0.193636	0.189504	0.683656	0.0419913
HgAffx.20294.1	novel		HgAffx.20294.1.S1_at	3	1.1295	2.47411	1.40916	-0.32955	-0.847748	-1.24101	0.00125409	0.00461488	0.186592	0.00196422	0.274525	6.34e-07
HgAffx.2032.1	gb|AAL78214.1| putative esophageal gland cell protein Hgg-20 [Heterodera glycines]	4.2e-18/30.8	HgAffx.2032.1.A1_at		-5.29082	-4.69749	-4.1943	-4.13442	-3.93087	-3.93914	0.32475	0.289131	0.548523	0.446656	0.697111	0.0794277
			HgAffx.2032.1.S1_at	1	-3.52215	-3.24465	-2.05686	-0.51663	-1.07802	-1.78983	0.318987	0.0190333	0.151689	0.0177512	0.421784	5.52e-05
HgAffx.2032.3	novel		HgAffx.2032.3.A1_at	1	-2.08293	-2.03092	-2.13782	-1.54316	-1.42764	-2.00684	0.429464	0.300801	0.057085	0.0413512	0.630681	0.00429108
			HgAffx.2032.3.A1_x_at	1	-2.57591	-2.4863	-2.53342	-1.81554	-1.75438	-2.57484	0.42349	0.378397	0.0737634	0.0762578	0.706864	0.0110817
			HgAffx.2032.3.S1_at	1	-3.72727	-3.53123	-1.17599	0.447251	-0.277366	-1.3801	0.420559	0.0109324	0.177583	0.0649333	0.509031	0.000171282
			HgAffx.2032.3.S1_x_at	1	-3.6891	-2.98187	-1.32803	0.396646	-0.592071	-1.55434	0.137835	0.00913783	0.108595	0.0191049	0.257413	2.69e-05
HgAffx.20336.1	gb|AAC48326.1| beta-1,4-endoglucanase-2 precursor [Heterodera glycines]	3.2e-157/92.7	HgAffx.20336.1.S1_at	3	1.59037	3.64027	3.42474	1.19995	0.0102233	-1.32946	0.00265261	0.306039	0.044935	0.00676537	0.164853	4.14e-06
HgAffx.20336.2	gb|AAK85303.1| beta-1,4-endoglucanase-4 [Heterodera glycines]	9.8e-172/100.0	HgAffx.20336.2.S1_at	3	0.804592	3.51739	2.13617	-0.649831	0.826715	-0.378362	0.000628296	0.0162378	0.0608189	0.0028383	0.101558	1.7e-05
			HgAffx.20336.2.S1_s_at	3	1.69852	3.75255	3.46853	1.27771	1.13813	-0.165834	0.00290784	0.276007	0.0508924	0.00780573	0.680963	2.46e-05
HgAffx.20415.1	novel		HgAffx.20415.1.S1_at		-4.99403	-5.38631	-4.66098	-4.91047	-4.52785	-4.64944	0.385897	0.240226	0.524441	0.400181	0.658666	0.117497
HgAffx.20464.1	gb|AAU05580.1| Hypothetical protein E02C12.4 [Caenorhabditis elegans]	8.5e-22/49.5	HgAffx.20464.1.S1_at	3	-0.0496348	0.298252	-0.600037	-1.06543	-0.518697	-0.698914	0.143193	0.00664973	0.362563	0.0911895	0.216993	0.000490061
HgAffx.20469.1	gb|AAO92290.1| FMRFamide-related peptide precursor [Heterodera glycines]	1.2e-48/100.0	HgAffx.20469.1.S1_at	3	1.68855	2.78621	2.43602	0.454758	-0.953382	-1.83104	0.00499042	0.144186	0.0345364	0.0014786	0.0197369	2.44e-07
HgAffx.20478.1	novel		HgAffx.20478.1.S1_at	3	-1.38076	-1.63418	-1.99514	-1.73684	-2.04571	-1.82688	0.161308	0.0637706	0.259774	0.164972	0.354051	0.0063423
HgAffx.20630.1	emb|CAE63219.1| Hypothetical protein CBG07577 [Caenorhabditis briggsae]	8.5e-29/48.1	HgAffx.20630.1.S1_at	3	1.75818	1.42658	1.09986	1.02271	1.38333	1.08671	0.0246035	0.0225557	0.0696302	0.310694	0.117718	0.000196125
HgAffx.20638.1	emb|CAE62352.1| Hypothetical protein CBG06429 [Caenorhabditis briggsae]	4.8e-10/40.4	HgAffx.20638.1.S1_at	3	-2.39276	0.697153	-0.226501	-3.72988	-5.21737	-4.69904	0.0053836	0.160748	0.388093	0.0100732	0.29585	3.55e-05
HgAffx.20740.1	emb|CAE64449.1| Hypothetical protein CBG09156 [Caenorhabditis briggsae]	2.1e-28/49.2	HgAffx.20740.1.S1_at	3	1.76844	3.11673	2.64527	0.969427	1.73306	1.4869	0.0157927	0.175963	0.411513	0.0153612	0.328255	0.00105634
HgAffx.20741.1	ref|YP_362341.1| arabinogalactan endo-1,4-beta-galactosidase precursor [Xanthomonas campestris pv. vesicatoria str. 85-10]	6.5e-35/57.4	HgAffx.20741.1.S1_at	3	-4.03617	-2.32534	-4.62834	-4.88058	-4.71299	-5.00349	0.0409254	0.0120985	0.454776	0.37911	0.694326	0.00420821
HgAffx.20806.1	novel		HgAffx.20806.1.S1_at	8	3.52407	3.01261	2.74867	1.89801	3.18187	3.1976	0.029396	0.128883	0.534734	0.010492	0.00661131	4.74e-05
HgAffx.20813.1	gb|AAP30836.1| putative gland protein G30C02; Hg-G30C02 [Heterodera glycines]	2.7e-70/94.1	HgAffx.20813.1.S1_at	3	-0.350383	2.70335	2.98427	0.397122	-1.24533	-1.86347	0.000807942	0.295671	0.266396	0.00734913	0.116323	9.59e-06
HgAffx.20816.1	novel		HgAffx.20816.1.S1_at	3	1.49455	2.55692	2.16344	1.38011	0.726405	0.744477	0.000302192	0.0318795	0.526906	0.00658534	0.0431869	2.25e-06
HgAffx.20816.2	novel		HgAffx.20816.2.S1_s_at	3	1.22658	2.19953	1.7457	1.05078	0.737245	0.829763	0.00035972	0.0158875	0.398344	0.00852806	0.256502	8.72e-06
HgAffx.20848.1	novel		HgAffx.20848.1.S1_at	3	0.879072	3.52792	2.13965	-0.759338	-1.72272	-2.31024	0.000113105	0.00428592	0.144566	0.00122522	0.130067	2.3e-07
HgAffx.2093.1	novel		HgAffx.2093.1.S1_at	7	1.96763	1.90414	2.22134	1.92688	1.93313	1.77276	0.38805	0.0547228	0.291932	0.0963038	0.732032	0.0250196
HgAffx.21048.1	novel		HgAffx.21048.1.S1_at	3	-4.77504	0.338822	-1.59076	-3.96826	-4.65502	-3.88957	3.56e-05	0.0072424	0.195835	0.00893538	0.431093	7.18e-06
HgAffx.21086.1	gb|AAO85458.1| putative gland protein G19C07 [Heterodera glycines]	2.4e-30/66.6	HgAffx.21086.1.S1_at	3	-0.484902	2.38384	2.1212	0.000255923	-0.744122	-0.675064	0.000161502	0.261431	0.512228	0.00425222	0.287023	9.81e-06
HgAffx.21123.2	emb|CAE63795.1| Hypothetical protein CBG08337 [Caenorhabditis briggsae]	3.5e-137/57.5	HgAffx.21123.2.S1_at	3	2.51057	3.48242	3.2541	2.2602	1.90213	2.033	0.000809291	0.134583	0.361658	0.00351289	0.258827	8.7e-06
HgAffx.21124.1	ref|NP_499504.1| GLYcosylation related family member (gly-8) [Caenorhabditis elegans]	3.8e-65/48.9	HgAffx.21124.1.S1_at	1	1.24175	0.589224	2.24731	2.76206	3.15638	2.48675	0.00258358	1.59e-05	0.00797161	0.0204341	0.148833	2.45e-07
HgAffx.2130.1	gb|AAM50039.1| putative gland protein G26D05 [Heterodera glycines]	2.2e-186/99.1	HgAffx.2130.1.S1_at	3	-2.67735	-0.87096	1.49981	-1.98632	-3.92497	-3.46706	0.070122	0.0251553	0.426495	0.0147002	0.241371	0.00028464
HgAffx.21314.1	gb|AAW33665.1| unknown [Heterodera glycines]	2.0e-14/100.0	HgAffx.21314.1.S1_at	4	0.827248	2.12623	1.78472	2.83002	3.94534	3.87708	0.0115646	0.217819	0.513232	0.0451798	0.135051	2.91e-05
HgAffx.21331.1	novel		HgAffx.21331.1.S1_at	3	-1.09808	2.00156	0.210572	-2.38855	-3.37409	-4.67925	0.000424235	0.0075938	0.0590005	0.00507886	0.270258	1.45e-06
HgAffx.21348.1	novel		HgAffx.21348.1.S1_at	3	2.41031	3.50657	3.12644	1.96209	1.98727	0.212604	0.00521907	0.128883	0.00206105	0.0118181	0.72299	4.85e-06
HgAffx.21404.1	novel		HgAffx.21404.1.S1_at	3	-4.11782	-1.4413	-2.26578	-3.22372	-3.50308	-5.81839	0.00287305	0.128388	0.0173933	0.133554	0.64731	0.000126867
HgAffx.21433.1	gb|AAN09281.1| CG2061-PC, isoform C [Drosophila melanogaster]	7.2e-44/45.9	HgAffx.21433.1.S1_at	3	0.96769	0.410058	0.34563	0.329736	0.130693	0.380452	0.00185553	0.288038	0.0960016	0.430274	0.337495	0.000158516
HgAffx.21524.1	novel		HgAffx.21524.1.S1_at	3	-4.3121	-1.15328	-1.90883	-2.88926	-2.90216	-4.17179	0.00241564	0.173577	0.133181	0.158491	0.735336	0.00111484
HgAffx.21532.1	novel		HgAffx.21532.1.A1_at	3	-3.33137	-1.73771	-2.81287	-3.206	-2.75587	-4.12012	0.0596661	0.117327	0.134609	0.337858	0.615399	0.0168071
			HgAffx.21532.1.S1_at	3	-1.30412	0.697409	-0.911905	-0.830396	-0.102401	-1.9312	0.00533716	0.0136911	0.0232162	0.425566	0.404274	0.00108034
HgAffx.21628.1	gb|AAM74954.1| pectate lyase 2 [Heterodera glycines]	3.2e-102/88.6	HgAffx.21628.1.S1_at	3	0.122532	2.88955	0.680628	-1.93347	-2.25323	-2.36078	0.000382663	0.00165555	0.49606	0.00283259	0.581865	1.68e-06
HgAffx.21678.1	gb|AAP30755.1| putative gland protein 29D09 [Heterodera glycines]	1.8e-81/80.5	HgAffx.21678.1.S1_at	1	-0.617628	-0.76568	2.43192	1.72092	0.662165	0.528823	0.37218	3.66e-05	0.452385	0.0683853	0.0896454	6.33e-06
HgAffx.21733.1	gb|AAQ89579.1| heat shock protein 70-C [Heterodera glycines]	0/94.1	HgAffx.21733.1.S1_at	1	2.64199	3.14094	3.38451	3.36025	3.34478	3.04986	0.0127362	0.0985897	0.120898	0.425755	0.720165	0.000892578
HgAffx.2174.1	novel		HgAffx.2174.1.S1_at	1	-3.26288	-2.03946	2.09234	1.08711	-0.0543709	-0.0293698	0.0127785	2.17e-05	0.537704	0.0452522	0.116323	9.89e-07
HgAffx.21809.1	novel		HgAffx.21809.1.S1_at	3	-2.1188	1.46062	1.25087	-1.30434	-2.80682	-3.43813	0.00106033	0.342458	0.316023	0.0160873	0.227608	3.23e-05
HgAffx.21862.1	novel		HgAffx.21862.1.S1_at	3	0.245181	0.687273	1.28199	0.554324	0.493676	0.211899	0.0986783	0.0363982	0.270803	0.0368254	0.692861	0.00256824
HgAffx.21904.1	novel		HgAffx.21904.1.S1_at	3	0.814517	3.52367	2.5218	0.807574	-0.328646	-1.74606	0.000110237	0.0171747	0.0122336	0.00596279	0.0876068	6.34e-07
HgAffx.21923.1	novel		HgAffx.21923.1.S1_at	3	1.09955	1.54056	1.9438	1.71689	0.521134	-1.20536	0.15885	0.146322	0.0045683	0.297182	0.061063	1.18e-05
HgAffx.21960.1	emb|CAB02929.1| Hypothetical protein F11F1.7 [Caenorhabditis elegans]	4.9e-21/47.4	HgAffx.21960.1.S1_at	3	0.693932	0.815286	-0.425418	-0.286854	-0.0855522	0.439671	0.281049	0.000103158	0.0234708	0.245492	0.421489	1.28e-05
HgAffx.21966.1	novel		HgAffx.21966.1.S1_at	3	1.35405	2.18973	1.08287	0.240701	-0.307215	-1.39332	0.0196974	0.0057536	0.0177841	0.0346714	0.287023	2.73e-06
HgAffx.21982.1	dbj|BAD89543.1| superoxide dismutase [Capra hircus]	2.4e-34/60.1	HgAffx.21982.1.S1_at	5	2.80333	2.03394	1.43797	2.21881	2.32105	2.05597	0.00104806	0.0044141	0.132724	0.00441363	0.589924	3.22e-05
HgAffx.22000.1	novel		HgAffx.22000.1.S1_at	3	0.866852	2.43486	1.34358	-0.426891	-1.61478	-3.67314	0.00725297	0.0284775	0.00675703	0.0120545	0.142769	1.09e-06
HgAffx.22005.1	gb|AAP30835.1| putative gland protein G33E05; Hg-G33E05 [Heterodera glycines]	3.9e-114/90.7	HgAffx.22005.1.S1_at	3	0.682069	3.50053	3.26889	0.397341	-1.16077	-1.55352	0.00125684	0.316795	0.371268	0.00514687	0.135051	6.77e-06
			HgAffx.22005.1.S1_s_at	3	1.03937	3.71649	3.75066	1.36835	-0.780645	-1.69344	0.00315668	0.3952	0.191721	0.0150966	0.0747295	1.12e-05
			HgAffx.22005.1.S1_x_at	3	1.07583	3.48774	3.44205	1.00254	-0.686994	-0.969321	0.00127793	0.386715	0.401971	0.00536297	0.0661905	5.02e-06
HgAffx.22005.2	gb|AAP30776.1| putative gland protein G34B08 [Heterodera glycines]	3.1e-84/88.9	HgAffx.22005.2.S1_at	3	-0.307546	3.15281	3.06116	0.0856075	-2.02421	-3.02734	0.00170026	0.380061	0.205506	0.0116227	0.122267	1.21e-05
HgAffx.22005.3	gb|AAP30772.1| putative gland protein G23G12 [Heterodera glycines]	4.6e-49/99.0	HgAffx.22005.3.S1_at	3	-0.3009	3.20867	2.79726	-0.0530932	-2.1859	-2.62507	0.00175446	0.284894	0.400253	0.0140474	0.124537	1.81e-05
			HgAffx.22005.3.S1_x_at	3	0.101174	3.41472	3.06913	0.408695	-1.56252	-1.95436	0.00092828	0.284626	0.389516	0.0103077	0.0965983	9.38e-06
HgAffx.22005.4	gb|AAL78212.1| putative esophageal gland cell secretory protein Hgg-25 [Heterodera glycines]	1.2e-75/100.0	HgAffx.22005.4.A1_at	3	-2.10091	0.103844	0.0784243	-2.2034	-3.83036	-3.58174	0.0135853	0.39884	0.468095	0.0258891	0.202938	0.000137339
			HgAffx.22005.4.S1_at	3	0.566279	3.54175	3.61532	0.980906	-1.41458	-2.13948	0.00764906	0.388255	0.329635	0.0280353	0.126232	4.42e-05
			HgAffx.22005.4.S1_x_at	3	0.150142	3.54536	3.53883	0.53977	-1.83054	-2.30857	0.00333967	0.404782	0.401353	0.0162921	0.121052	2.58e-05
HgAffx.22005.5	gb|AAL78212.1| putative esophageal gland cell secretory protein Hgg-25 [Heterodera glycines]	2.0e-20/57.4	HgAffx.22005.5.S1_s_at	3	-0.786885	2.96371	2.62628	-0.859633	-2.85646	-5.26167	0.00813634	0.340208	0.0839508	0.0257731	0.290671	3.76e-05
HgAffx.22014.1	gb|AAN32890.1| secretory protein 4D09 [Heterodera glycines]	6.7e-68/85.5	HgAffx.22014.1.S1_at	3	-0.322605	2.82573	3.01369	0.788861	-0.197853	-0.322876	0.00015699	0.312016	0.485331	0.00514687	0.208684	9.55e-06
HgAffx.22016.1	novel		HgAffx.22016.1.S1_at	3	0.509697	0.906126	0.104858	-0.185739	0.510173	-0.0374641	0.0390161	0.00196451	0.0279478	0.108177	0.0363773	0.000121502
HgAffx.22051.1	novel		HgAffx.22051.1.S1_at	3	3.55763	1.88074	0.436831	-1.42257	-1.47227	-1.60295	0.000852053	0.00221828	0.44795	0.00275787	0.710366	1.95e-07
HgAffx.22127.1	novel		HgAffx.22127.1.S1_at	3	1.4591	1.94522	0.424668	0.146106	-0.372421	-2.15046	0.165395	0.0043143	0.00654898	0.283635	0.404631	6.26e-06
HgAffx.22150.1	novel		HgAffx.22150.1.S1_at	3	-1.71817	1.29492	-1.57144	-2.56914	-2.73454	-3.39373	0.000152727	0.000266367	0.163959	0.0536289	0.657084	4.93e-06
HgAffx.22204.1	novel		HgAffx.22204.1.S1_at	3	2.28967	1.17178	1.12765	0.372913	0.568609	0.488622	0.0106693	0.379234	0.497682	0.0656608	0.617028	0.00034048
HgAffx.22210.1	novel		HgAffx.22210.1.S1_at	7	1.11426	0.877175	1.30626	0.971942	0.887556	0.950111	0.128992	0.0210365	0.455162	0.0727065	0.627877	0.0156775
HgAffx.22276.1	novel		HgAffx.22276.1.S1_at	3	2.69721	2.67331	0.566317	-1.2343	-1.23045	0.529989	0.471463	0.00194893	0.0127998	0.0113146	0.73644	4.93e-06
HgAffx.22301.1	emb|CAE57827.1| Hypothetical protein CBG00852 [Caenorhabditis briggsae]	8.2e-38/68.5	HgAffx.22301.1.S1_s_at	3	2.21867	2.38464	2.48738	2.37625	2.25084	1.9836	0.118464	0.192074	0.062029	0.21763	0.456163	0.00143153
HgAffx.22346.1	novel		HgAffx.22346.1.S1_at	1	-5.52198	-4.55129	-2.09554	-3.1266	-4.06564	-3.0057	0.262628	0.041721	0.307576	0.24326	0.552032	0.0125511
HgAffx.22441.1	emb|CAI46622.1| Hypothetical protein Y17G7B.23 [Caenorhabditis elegans]	3.0e-06/34.0	HgAffx.22441.1.S1_at	3	-1.96726	0.34197	0.340596	-0.545968	-1.08215	-1.50393	3.25e-05	0.405088	0.136597	0.0159716	0.214084	4.97e-06
HgAffx.2247.1	emb|CAA11269.1| polyubiquitin [Nicotiana tabacum]	1.2e-37/73.8	HgAffx.2247.1.S1_at	1	-4.632	-2.9124	0.647032	0.160002	-1.12055	-0.897679	0.0022648	4.84e-05	0.402388	0.174245	0.0783114	8.71e-07
HgAffx.22502.1	novel		HgAffx.22502.1.S1_at	3	-1.03538	0.0293921	-1.70507	-1.31177	-0.611212	-1.5822	0.000910169	7.22e-05	0.00594725	0.0841211	0.0651255	1.81e-05
HgAffx.22513.1	novel		HgAffx.22513.1.S1_at	3	-0.134665	3.05551	1.88158	-1.2376	-3.18924	-2.78019	0.00129506	0.0667724	0.387139	0.00608925	0.10471	5.71e-06
HgAffx.22572.1	novel		HgAffx.22572.1.S1_at	3	0.923236	1.14488	1.42238	1.23702	1.27928	0.718897	0.203068	0.117358	0.0461132	0.241028	0.698317	0.00579711
HgAffx.22600.1	gb|AAP97436.1| cellulase ENG-5 [Heterodera glycines]	1.4e-179/98.5	HgAffx.22600.1.S1_at	3	0.0578197	2.93799	1.95558	-0.857315	-2.03495	-2.07339	0.00122141	0.0779835	0.537128	0.00593488	0.249913	9.19e-06
HgAffx.22611.1	emb|CAB01420.1| Hypothetical protein F15B9.5 [Caenorhabditis elegans]	6.4e-55/50.7	HgAffx.22611.1.S1_at	3	-0.0940192	-0.665151	-1.60033	-1.8469	-1.38232	-1.72934	0.0662785	0.0104158	0.240921	0.255927	0.348664	0.00013341
HgAffx.22643.1	novel		HgAffx.22643.1.S1_at	3	-1.67756	-0.772186	-1.25023	-1.91871	-1.65195	-2.13329	0.00730952	0.0632484	0.118215	0.0435994	0.492698	0.000598862
HgAffx.22651.1	novel		HgAffx.22651.1.S1_at	1	0.525702	1.93999	2.39508	2.07495	2.38815	2.71254	0.000752137	0.0715401	0.228114	0.17705	0.442533	2.95e-05
HgAffx.22676.1	novel		HgAffx.22676.1.S1_at	3	-3.84537	-2.24949	-2.073	-3.32146	-4.15824	-5.05171	0.0487853	0.35437	0.235519	0.108949	0.462276	0.00186641
HgAffx.22677.1	novel		HgAffx.22677.1.S1_at	3	-2.77439	1.82569	2.40692	-0.384191	-2.50035	-2.38271	0.000105772	0.188168	0.506181	0.00676537	0.061063	5.72e-06
HgAffx.22681.1	gb|AAK84595.1| Hypothetical protein Y22D7AL.6 [Caenorhabditis elegans]	2.6e-30/52.0	HgAffx.22681.1.S1_at	7	0.984342	0.450442	0.961979	0.755224	0.795347	0.151523	0.00157376	0.00231804	0.00279567	0.0941922	0.665492	3.88e-05
HgAffx.22702.2	ref|NP_501856.2| T14G10.3 [Caenorhabditis elegans]	2.1e-37/58.2	HgAffx.22702.2.A1_at	1	-2.80421	-3.02307	-2.34289	-1.97848	-1.93718	-2.11814	0.343481	0.0758074	0.435641	0.241202	0.719339	0.0099797
			HgAffx.22702.2.S1_at	4	0.507394	1.08687	0.488038	1.02684	1.40962	1.52223	0.0117049	0.009699	0.39091	0.0311394	0.237176	0.000133511
HgAffx.22703.1	novel		HgAffx.22703.1.S1_at		-4.81196	-4.77033	-4.82248	-6.01335	-4.85647	-5.1219	0.472858	0.393882	0.480051	0.159081	0.41825	0.0815029
HgAffx.22720.1	novel		HgAffx.22720.1.S1_at	3	0.278318	0.185511	0.319823	-1.67215	-2.80603	-3.11367	0.415586	0.314641	0.302886	0.00225705	0.0620753	1.09e-06
HgAffx.22729.1	gb|ABA40770.1| SJCHGC01393 protein [Schistosoma japonicum]	1.8e-11/69.3	HgAffx.22729.1.S1_at	1	-1.40286	-1.87659	-1.25038	-0.968748	-1.25343	-1.64133	0.110277	0.0445376	0.215797	0.234645	0.515523	0.0124738
HgAffx.22729.2	novel		HgAffx.22729.2.S1_at	3	1.71684	3.67433	1.49412	0.516088	1.84981	-0.985394	0.0223452	0.0133169	0.012945	0.158178	0.283534	0.000265005
HgAffx.22729.4	ref|XP_580193.1| PREDICTED: hypothetical protein XP_580193 [Rattus norvegicus]	1.5e-13/51.0	HgAffx.22729.4.S1_at	8	-0.505054	-1.08337	-0.918672	-1.95555	-0.45471	-1.06225	0.248304	0.351074	0.301739	0.118185	0.183589	0.0305941
HgAffx.22734.1	novel		HgAffx.22734.1.S1_at	3	3.7567	3.57753	3.45635	2.43296	1.33064	0.9275	0.331234	0.317091	0.207776	0.0204205	0.0546828	3.96e-06
HgAffx.22739.1	emb|CAH60785.1| Hypothetical protein F26F2.8 [Caenorhabditis elegans]	1.4e-26/45.2	HgAffx.22739.1.S1_at	3	2.89174	1.20953	-0.136734	-0.118334	-0.560149	-0.738104	0.000154063	0.000728954	0.353745	0.443185	0.279979	3.78e-07
HgAffx.22750.1	novel		HgAffx.22750.1.S1_at	3	1.02811	3.16651	2.62033	0.513137	-0.572733	-0.80826	0.000109244	0.0547228	0.330056	0.00122623	0.0452838	4.04e-07
HgAffx.22756.1	novel		HgAffx.22756.1.S1_at	3	-1.90203	1.65941	0.908976	-1.54936	-2.95184	-3.83018	0.000337779	0.126176	0.16807	0.009164	0.168578	6.35e-06
HgAffx.22770.1	gb|AAN32889.1| ubiquitin extension protein [Heterodera glycines]	2.3e-42/97.8	HgAffx.22770.1.S1_at	3	-0.209703	3.16391	3.03112	0.654108	-1.51825	-1.4228	0.00109086	0.364157	0.519603	0.017627	0.0813057	2.2e-05
HgAffx.22779.2	novel		HgAffx.22779.2.S1_s_at	1	-1.0257	2.75664	2.78401	2.41932	3.14184	2.24772	3.39e-05	0.392098	0.0811997	0.242901	0.295195	5.87e-06
HgAffx.22784.1	novel		HgAffx.22784.1.S1_at	3	0.763654	3.11274	3.46312	1.81182	0.137642	-0.188149	0.00278818	0.264215	0.398309	0.0298091	0.103834	4.72e-05
HgAffx.22798.1	emb|CAE58634.1| Hypothetical protein CBG01802 [Caenorhabditis briggsae]	1.3e-37/58.3	HgAffx.22798.1.S1_at	3	3.87676	3.16338	2.04773	1.90648	1.9852	2.29261	0.00514257	0.000621945	0.154733	0.279949	0.652251	3.2e-06
HgAffx.22801.1	gb|AAK55116.1| venom allergen-like protein [Heterodera glycines]	1.8e-116/96.2	HgAffx.22801.1.S1_at	3	0.185333	3.08076	1.41849	0.188521	0.414603	-1.09568	0.00195091	0.0226598	0.0697271	0.0849916	0.665539	0.000212106
HgAffx.22811.1	gb|AAK60209.1| vap-1 [Heterodera glycines]	3.4e-103/91.5	HgAffx.22811.1.S1_at	3	0.984541	3.52301	2.94425	0.428301	-0.71988	-1.37609	0.000521644	0.124892	0.175497	0.00284153	0.145256	2.14e-06
HgAffx.22827.1	novel		HgAffx.22827.1.S1_at	6	1.03759	2.63447	2.09698	2.10407	2.18332	2.54597	0.000555584	0.0560879	0.216407	0.454306	0.681044	0.000357893
HgAffx.22828.1	emb|CAE69876.1| Hypothetical protein CBG16213 [Caenorhabditis briggsae]	9.8e-16/41.7	HgAffx.22828.1.S1_at	3	2.98799	3.46125	3.36202	2.25781	1.64976	1.66097	0.0534775	0.307679	0.540721	0.00555416	0.135775	7.83e-06
HgAffx.22839.1	novel		HgAffx.22839.1.S1_at	3	0.797383	3.32455	2.19326	-0.965932	-2.28018	-2.97034	0.000419691	0.0199638	0.150459	0.00122623	0.0939606	3.5e-07
HgAffx.22850.1	novel		HgAffx.22850.1.S1_at	3	-0.0836697	3.15325	1.28889	-1.19187	-3.60562	-3.67711	0.00229755	0.0248047	0.529351	0.0206073	0.0787835	7.46e-06
HgAffx.22852.1	novel		HgAffx.22852.1.A1_at	5	-2.49701	-2.7019	-3.81851	-3.30308	-2.62701	-3.19936	0.391289	0.0478113	0.274589	0.234645	0.432385	0.0225623
			HgAffx.22852.1.S1_at	3	0.84984	0.383638	-0.471682	-0.671302	-0.192451	-0.588135	0.0951034	0.01164	0.185125	0.282796	0.305865	0.000208767
HgAffx.22856.1	gb|AAC48327.1| beta-1,4-endoglucanase-1 precursor [Heterodera glycines]	3.3e-217/84.6	HgAffx.22856.1.S1_at	3	1.24314	3.74334	3.13809	0.205341	-1.92326	-2.03323	0.00241564	0.171198	0.507484	0.0047851	0.0513852	2.82e-06
HgAffx.22867.1	novel		HgAffx.22867.1.S1_at	3	1.15547	2.6403	1.90162	0.210042	-0.851765	-1.02985	0.000115389	0.0054252	0.314032	0.00114782	0.0139771	1.31e-07
HgAffx.22868.1	emb|CAA70693.1| cathepsin L-like cysteine proteinase [Heterodera glycines]	1.4e-198/99.4	HgAffx.22868.1.S1_at	4	2.63618	2.931	2.86025	2.91433	3.21611	3.26776	0.142309	0.333391	0.494663	0.399403	0.385092	0.0108656
HgAffx.2287.1	novel		HgAffx.2287.1.S1_at	3	-1.28368	0.763271	0.232007	-0.521514	-1.10332	-1.74035	9.59e-07	0.00140805	0.00206105	0.00133099	0.0131659	6.87e-08
HgAffx.22886.1	novel		HgAffx.22886.1.S1_at	3	1.09075	3.39644	2.6657	0.675182	-0.882571	-1.24816	0.00059351	0.0671119	0.31516	0.00568101	0.0463901	1.85e-06
HgAffx.22909.1	novel		HgAffx.22909.1.S1_at	3	-4.84178	-0.9122	-0.744947	-3.01961	-4.73746	-5.01735	0.00324631	0.369333	0.482476	0.0530705	0.293911	0.000322446
HgAffx.22973.1	novel		HgAffx.22973.1.S1_at	7	0.550591	0.297074	0.810187	0.569229	0.391367	0.0919904	0.040384	0.00202632	0.0483717	0.0646446	0.34202	0.000185007
HgAffx.22990.1	novel		HgAffx.22990.1.S1_at	3	-3.29737	-1.88488	-1.38329	-3.09421	-4.56604	-3.68458	0.0270457	0.200298	0.157006	0.0269098	0.138935	0.000270231
HgAffx.23024.1	novel		HgAffx.23024.1.S1_at	3	-0.288873	2.28202	0.997642	-0.55306	-1.43586	-1.32633	9.28e-06	0.000534472	0.418087	0.00133099	0.0350378	1.95e-07
HgAffx.23039.1	gb|AAD12823.1| Hypothetical protein Y37E11B.3 [Caenorhabditis elegans]	1.2e-20/47.2	HgAffx.23039.1.S1_at	3	0.285612	-0.432283	-0.0464262	-0.450083	-0.452405	-0.701881	0.00438697	0.0456578	0.20585	0.0653488	0.736146	0.000533833
HgAffx.23042.1	novel		HgAffx.23042.1.S1_at	1	1.12275	1.20397	1.44801	1.30879	1.26493	1.17185	0.254558	0.0211901	0.284819	0.13324	0.638329	0.00604579
HgAffx.23053.1	novel		HgAffx.23053.1.S1_at	3	1.21872	3.45508	1.41179	0.0731192	1.21987	-2.08797	0.0198726	0.0243109	0.0105318	0.112445	0.383974	0.000178384
HgAffx.23135.1	novel		HgAffx.23135.1.S1_at	3	-3.38845	-0.484856	0.282953	-1.15957	-1.71201	-1.86494	0.000100882	0.0481286	0.450277	0.0129481	0.373384	1.35e-05
HgAffx.23137.1	novel		HgAffx.23137.1.S1_at	6	0.938951	1.71997	1.47582	1.68919	2.14033	1.78092	0.000294395	0.0513567	0.0381381	0.10376	0.0529521	1.68e-05
HgAffx.23153.1	novel		HgAffx.23153.1.S1_at	3	1.88734	2.147	1.31114	-0.0469634	-0.332677	0.22933	0.281561	0.0256111	0.143041	0.0112593	0.541889	2.01e-05
HgAffx.23174.1	novel		HgAffx.23174.1.S1_at	3	-1.42254	0.31401	-0.951338	-2.45903	-2.24688	-1.30823	0.00184118	0.00887492	0.0619313	0.0118181	0.618197	6.73e-05
HgAffx.23199.1	gb|AAM48550.1| Hypothetical protein W02D3.12 [Caenorhabditis elegans]	6.8e-09/50.0	HgAffx.23199.1.S1_at	1	1.19607	1.49232	1.76678	1.62972	1.61115	1.57052	0.0529111	0.0537728	0.482808	0.228155	0.715163	0.00378674
HgAffx.23201.1	novel		HgAffx.23201.1.S1_at	3	-1.44324	0.425471	-0.656166	-2.03428	-2.59	-2.62912	0.000743076	0.011096	0.525446	0.0113363	0.339927	1.05e-05
HgAffx.23245.1	novel		HgAffx.23245.1.S1_s_at	4	-2.00671	-1.28003	-1.27864	-1.29385	2.39873	3.14589	0.145226	0.405818	0.19038	0.45345	0.00463339	3.17e-06
HgAffx.23254.1	novel		HgAffx.23254.1.S1_at	3	-4.33425	-0.734878	-1.2007	-3.52744	-2.92107	-4.13786	0.0149847	0.320932	0.285755	0.0847773	0.632498	0.00613883
HgAffx.23266.1	novel		HgAffx.23266.1.S1_at	3	1.53211	2.75289	2.42875	0.970027	-0.161283	-0.607012	0.00101559	0.119043	0.116382	0.00226102	0.0208833	4.61e-07
HgAffx.23288.1	emb|CAE59893.1| Hypothetical protein CBG03377 [Caenorhabditis briggsae]	1.2e-06/52.7	HgAffx.23288.1.S1_at	3	-0.439639	1.46787	0.331666	-1.16167	-2.35921	-2.55333	0.000307629	0.00527687	0.381895	0.00536297	0.0404316	7.8e-07
HgAffx.23342.1	emb|CAC83611.1| EXPB1 protein [Globodera rostochiensis]	6.3e-45/71.7	HgAffx.23342.1.S1_at	3	0.451354	3.37735	1.00562	-1.29508	-1.17532	-1.96097	3.37e-05	0.000133132	0.0590636	0.00124216	0.659345	2.56e-07
HgAffx.23350.1	ref|XP_875604.1| PREDICTED: similar to Cytochrome P450 3A4 (Quinine 3-monooxygenase) (CYPIIIA4) (Nifedipine oxidase) (NF-25) (P450-PCN1), partial [Bos taurus]	1.2e-15/33.8	HgAffx.23350.1.S1_at	3	-0.00940256	0.194355	-1.03952	-1.39481	-1.07812	-0.694991	0.253217	0.00101156	0.146569	0.128286	0.398483	4.85e-05
HgAffx.23376.1	novel		HgAffx.23376.1.S1_at	3	-3.16587	1.76544	1.04964	-2.99574	-4.73129	-3.67383	0.0013685	0.247814	0.278182	0.0118181	0.320468	6.61e-05
HgAffx.23387.1	gb|AAB36401.1| ECLV IX/X-bp alpha subunit=coagulation factor IX/factor X-binding protein alpha subunit [Echis carinatus ssp. leucogaster]	6.7e-06/28.8	HgAffx.23387.1.S1_at	3	-2.95868	1.24618	-0.418975	0.510475	0.346483	-2.31262	6.32e-05	0.00884195	0.00383875	0.0903224	0.671104	1.35e-05
HgAffx.23442.1	emb|CAE75325.1| Hypothetical protein CBG23302 [Caenorhabditis briggsae]	4.3e-07/41.8	HgAffx.23442.1.S1_at	3	-0.0661658	0.0633385	-0.542099	-1.39039	-2.08218	-2.04108	0.372598	0.0469294	0.519965	0.0324014	0.18312	1.62e-05
HgAffx.23448.1	novel		HgAffx.23448.1.S1_at	1	1.68738	2.13638	2.10721	2.07272	2.13761	1.91292	0.0160669	0.365903	0.180828	0.407335	0.650315	0.00882381
HgAffx.23451.1	novel		HgAffx.23451.1.S1_at	3	3.32762	2.62805	2.78536	2.25303	2.32996	2.28948	0.00115055	0.158063	0.482994	0.0134745	0.620312	3.13e-05
HgAffx.23461.1	novel		HgAffx.23461.1.S1_at	3	-3.28541	-0.472087	-1.43831	-2.62759	-3.22018	-3.64379	0.0020319	0.0945726	0.373561	0.0873031	0.516509	0.0004371
HgAffx.23468.1	novel		HgAffx.23468.1.S1_at	3	-0.960564	1.47518	0.406082	-1.69641	-2.35469	-3.48912	0.000141659	0.0108134	0.0236461	0.00215563	0.261152	5.86e-07
HgAffx.23469.1	novel		HgAffx.23469.1.S1_at	3	2.12107	3.51362	1.06857	-1.14909	-1.49016	-4.0798	0.00775126	0.00052758	0.00159662	0.00350805	0.545437	1.83e-07
HgAffx.23477.1	novel		HgAffx.23477.1.S1_at	3	-3.51785	-1.06408	-0.241861	-3.15851	-4.00257	-5.39371	0.00402176	0.125223	0.0800251	0.00658534	0.404274	2.41e-05
HgAffx.23536.1	emb|CAE63840.1| Hypothetical protein CBG08396 [Caenorhabditis briggsae]	5.5e-52/55.9	HgAffx.23536.1.S1_at	5	1.42259	0.99426	0.729504	0.951714	0.995791	0.912961	0.00390556	0.0278716	0.35041	0.0738789	0.653206	0.00028464
HgAffx.23538.1	emb|CAE58648.1| Hypothetical protein CBG01816 [Caenorhabditis briggsae]	5.1e-36/50.3	HgAffx.23538.1.S1_at	3	0.476908	0.99465	0.827697	0.544663	0.66795	0.491493	0.000724141	0.0698908	0.116415	0.0298091	0.419465	0.000223396
HgAffx.23559.1	sp|P22085| Onchocystatin precursor (Cysteine proteinase inhibitor OV7) [Onchocera volvulus]	1.5e-13/40.3	HgAffx.23559.1.S1_at	3	2.9207	1.88489	2.07061	1.40709	1.16881	1.74426	0.000716059	0.184904	0.0332908	0.0181153	0.426774	1.73e-05
HgAffx.23564.1	ref|YP_142982.1| Cyt-b5, Cytochrome b5-like Heme/Steroid binding domain [Acanthamoeba polyphaga mimivirus]	7.9e-08/41.9	HgAffx.23564.1.S1_at	1	-0.145774	1.68602	2.35459	2.81459	3.29372	2.56413	0.00539268	0.119995	0.178867	0.237909	0.510255	0.00010298
HgAffx.23565.1	emb|CAD38523.1| secreted glutathione peroxidase [Globodera rostochiensis]	7.8e-62/66.2	HgAffx.23565.1.S1_at	3	1.21593	3.4222	1.45936	-0.24269	-0.268811	-1.76641	0.000794864	0.00182955	0.0173218	0.0105813	0.725815	2.37e-06
HgAffx.23614.1	emb|CAE65087.1| Hypothetical protein CBG09945 [Caenorhabditis briggsae]	9.0e-09/37.7	HgAffx.23614.1.S1_at	3	2.68049	2.99286	2.28655	2.22667	2.56177	2.75374	0.121383	0.00796868	0.306823	0.39147	0.338994	0.00331917
HgAffx.23636.1	gb|AAO92289.1| FMRFamide-related peptide precursor [Heterodera glycines]	1.5e-59/99.1	HgAffx.23636.1.S1_at	3	1.71736	2.88989	2.36494	0.493828	-0.687624	-0.77985	0.00312528	0.0620579	0.473619	0.00173458	0.0345356	5.23e-07
HgAffx.23708.1	gb|AAA98565.1| fatty acid binding protein homolog As-p18 [Ascaris suum]	3.7e-29/47.2	HgAffx.23708.1.S1_at	5	3.7951	2.46398	2.66125	3.13276	3.25789	3.30147	4.7e-06	0.0402469	0.428094	0.00425222	0.398347	6.7e-07
HgAffx.23751.1	novel		HgAffx.23751.1.S1_at	1	0.21376	0.406655	1.15152	1.18385	1.83025	1.25577	0.250075	0.0075938	0.0505579	0.425737	0.103887	4.63e-05
HgAffx.23778.1	novel		HgAffx.23778.1.S1_at	3	0.971227	2.86633	1.45595	0.304479	0.251732	0.0677117	1.79e-05	0.000118437	0.283903	0.00196422	0.680051	3.94e-07
HgAffx.23799.1	novel		HgAffx.23799.1.S1_at	3	-0.642742	-0.905585	-1.43688	-1.5803	-1.63753	-1.77769	0.0989103	0.00848768	0.317142	0.24186	0.664462	3.77e-05
HgAffx.23824.1	emb|CAC46718.1| Hypothetical transmembrane protein [Sinorhizobium meliloti]	4.3e-20/37.1	HgAffx.23824.1.S1_at	7	1.30723	-0.231449	-0.0246097	0.340198	-0.097049	-0.898226	0.000403839	0.221519	0.0296032	0.144754	0.314147	3.72e-05
HgAffx.23868.1	gb|AAR01198.1| cellulase binding protein [Heterodera glycines]	4.1e-11/35.7	HgAffx.23868.1.S1_at	1	0.304643	0.799	1.79776	2.23439	2.95941	2.7224	0.0432182	0.002228	0.267199	0.0788878	0.0758125	1.24e-06
HgAffx.23900.1	novel		HgAffx.23900.1.S1_at	1	2.5828	2.44097	2.79428	2.73153	2.69017	2.44685	0.190352	0.0161193	0.104147	0.336105	0.669109	0.00742004
HgAffx.23927.1	novel		HgAffx.23927.1.S1_at	3	0.197756	1.53301	1.34758	-0.279469	-0.893767	-0.576658	0.000752137	0.235256	0.218361	0.00173458	0.161991	3.6e-06
HgAffx.23941.1	novel		HgAffx.23941.1.S1_at	3	-1.00348	-0.398138	-0.948347	-1.4224	-1.77929	-2.23873	0.0457529	0.0500603	0.144041	0.104448	0.418966	0.000124401
HgAffx.23945.1	novel		HgAffx.23945.1.S1_at	3	-1.76416	2.11521	1.22377	-2.05545	-2.93655	-3.49148	0.000173909	0.0873177	0.288657	0.00275787	0.350694	3.66e-06
HgAffx.23947.1	gb|AAB52428.1| Hypothetical protein F53F10.2a [Caenorhabditis elegans]	1.0e-42/31.1	HgAffx.23947.1.S1_at	7	2.34011	2.16525	2.41119	2.29967	2.3852	2.05428	0.0740502	0.0213322	0.0195812	0.182789	0.525358	0.00239518
HgAffx.23948.1	novel		HgAffx.23948.1.S1_at	3	0.874172	2.68259	2.09174	1.93344	2.14468	1.66748	1.74e-05	0.00795442	0.0460908	0.240379	0.434806	1.04e-05
HgAffx.23950.1	novel		HgAffx.23950.1.S1_at	3	-1.19224	1.3576	1.04055	-0.940732	-1.907	-2.30991	6.42e-05	0.172758	0.209776	0.00178604	0.0876068	9.54e-07
HgAffx.23952.1	novel		HgAffx.23952.1.S1_at	3	0.587219	1.59845	1.28305	0.258107	-0.0501388	0.15724	0.018411	0.205728	0.399558	0.0329095	0.541052	0.00065205
HgAffx.23973.1	novel		HgAffx.23973.1.S1_at	3	0.948658	0.892645	0.487668	0.386097	0.502062	0.410716	0.412589	0.0423914	0.427984	0.329939	0.606438	0.00481791
HgAffx.23983.1	novel		HgAffx.23983.1.S1_at	1	-1.39611	-1.52013	-1.3211	-0.386903	-0.929221	-2.36444	0.404749	0.289071	0.015121	0.0492053	0.384658	0.00101731
HgAffx.23984.1	novel		HgAffx.23984.1.S1_at	3	-2.30368	0.00847524	-0.214876	-1.47279	-1.31796	-1.85609	0.000200839	0.258821	0.160759	0.0147777	0.642949	5.89e-05
HgAffx.23994.1	novel		HgAffx.23994.1.S1_at	3	-1.62662	-2.76903	-3.66188	-3.09897	-4.5078	-4.48261	0.0717603	0.101551	0.542078	0.23629	0.184398	0.000696149
HgAffx.24026.1	emb|CAE56793.1| Hypothetical protein CBG24605 [Caenorhabditis briggsae]	2.1e-21/46.0	HgAffx.24026.1.S1_at	3	2.81644	2.96915	1.92172	0.841049	0.806699	0.359002	0.349867	0.00646273	0.167759	0.0145977	0.717018	5.74e-06
HgAffx.24033.1	novel		HgAffx.24033.1.S1_at	3	-4.19535	-2.05142	-1.89243	-3.81917	-3.81237	-5.24708	0.0199191	0.362489	0.116994	0.0470414	0.73644	0.00118834
HgAffx.24037.1	novel		HgAffx.24037.1.S1_at	1	1.68308	2.27252	2.54793	2.52223	2.51691	2.27136	0.00293814	0.0536677	0.133181	0.41764	0.732032	0.000147128
HgAffx.24067.1	gb|AAO19576.1| chorismate mutase [Heterodera glycines]	2.6e-130/93.3	HgAffx.24067.1.S1_at	3	0.0635129	2.97312	2.77488	0.563243	-0.584436	-0.49272	0.00018444	0.301057	0.500762	0.00416671	0.134422	6.15e-06
HgAffx.24069.1	novel		HgAffx.24069.1.S1_at	3	0.761183	3.03733	2.26769	0.342312	-1.2069	-1.92908	0.000291369	0.0411921	0.097877	0.00380845	0.0278176	5.99e-07
HgAffx.24090.1	novel		HgAffx.24090.1.S1_at	3	1.02048	2.76589	1.76293	-0.104603	-1.05147	-1.43315	0.000230797	0.00504995	0.18403	0.00133099	0.0578267	2.71e-07
HgAffx.24091.1	novel		HgAffx.24091.1.S1_at	3	-1.28174	2.61465	1.28906	-1.94897	-2.83028	-3.13764	9.65e-05	0.0212032	0.390498	0.00185175	0.30295	1.59e-06
HgAffx.24099.1	emb|CAE69837.1| Hypothetical protein CBG16161 [Caenorhabditis briggsae]	6.3e-24/46.2	HgAffx.24099.1.S1_at	3	3.78896	1.63938	1.90652	2.3308	2.23565	1.78352	0.000163274	0.208092	0.178329	0.152063	0.674625	7.82e-05
HgAffx.24116.1	emb|CAE67929.1| Hypothetical protein CBG13529 [Caenorhabditis briggsae]	3.8e-35/48.4	HgAffx.24116.1.A1_at	7	-0.48971	-0.438783	0.0251958	-0.379992	0.0552745	-0.390502	0.41953	0.0280585	0.0707713	0.0680805	0.196211	0.005535
			HgAffx.24116.1.S1_at	1	1.88592	2.24653	2.63592	2.41825	2.48269	2.1457	0.0214737	0.0144548	0.0573298	0.11465	0.634706	0.000372082
HgAffx.24161.1	gb|AAO92292.1| FMRFamide-related peptide precursor [Heterodera glycines]	3.7e-44/98.0	HgAffx.24161.1.S1_at	3	2.29316	3.28025	2.85614	1.39358	0.142211	-0.539777	0.00158589	0.0494254	0.0267571	0.00138108	0.00879581	1.44e-07
HgAffx.24168.1	emb|CAE59427.1| Hypothetical protein CBG02799 [Caenorhabditis briggsae]	3.9e-11/54.3	HgAffx.24168.1.S1_at	3	1.57443	1.62579	1.66649	1.55238	1.50743	1.33951	0.370835	0.327719	0.180076	0.224051	0.656951	0.0167197
HgAffx.24171.1	emb|CAG07889.1| unnamed protein product [Tetraodon nigroviridis]	6.7e-20/65.2	HgAffx.24171.1.S1_at	1	1.69379	1.57738	2.05329	1.92317	2.06002	1.89528	0.286782	0.0118987	0.268832	0.255277	0.531799	0.00579711
HgAffx.24189.1	novel		HgAffx.24189.1.S1_at	3	0.28552	2.78692	1.37984	1.11556	1.57046	0.481413	0.000687188	0.0117591	0.0663484	0.318155	0.499062	0.000431716
HgAffx.24221.1	gb|AAC17782.1| Hypothetical protein H14N18.3 [Caenorhabditis elegans]	1.4e-17/38.4	HgAffx.24221.1.S1_at	3	3.25069	3.07588	2.70953	2.75101	2.67945	2.77578	0.160829	0.0196458	0.364959	0.386709	0.626288	0.00104283
HgAffx.24230.1	emb|CAA84664.1| Hypothetical protein F37A8.4 [Caenorhabditis elegans]	8.1e-08/56.8	HgAffx.24230.1.S1_at	3	2.45659	2.84872	2.42808	0.926262	-0.50046	-0.892614	0.144517	0.102397	0.198282	0.004133	0.0174941	4.52e-07
HgAffx.24260.1	gb|AAW33662.1| unknown [Heterodera glycines]	2.3e-09/49.1	HgAffx.24260.1.S1_at	1	2.00604	2.54115	2.95376	2.79906	2.84818	2.35141	0.02984	0.055936	0.0729778	0.284198	0.692861	0.00122712
HgAffx.24280.1	gb|AAA81697.1| Neuropeptide-like protein protein 14 [Caenorhabditis elegans]	1.1e-12/50.9	HgAffx.24280.1.S1_at	3	2.3561	3.10448	2.81963	1.43756	0.204205	-0.386616	0.0112229	0.142852	0.0598421	0.00275787	0.014051	3.12e-07
HgAffx.24286.1	emb|CAE65107.1| Hypothetical protein CBG09970 [Caenorhabditis briggsae]	1.7e-44/40.5	HgAffx.24286.1.S1_at	3	2.2894	1.44567	0.932434	0.588581	0.365892	0.519205	0.00109076	0.0124584	0.309955	0.0738347	0.410851	2.44e-06
HgAffx.24296.1	emb|CAA70477.2| SEC-2 protein [Globodera pallida]	2.5e-58/71.9	HgAffx.24296.1.S1_at	1	3.35618	3.8156	3.73948	3.69875	3.91968	3.61104	0.0265741	0.31131	0.135386	0.406292	0.432385	0.0117884
HgAffx.24312.1	novel		HgAffx.24312.1.S1_at	3	3.49218	3.51667	3.41972	3.21432	3.33104	3.06993	0.451112	0.277224	0.166382	0.178703	0.586378	0.0152781
HgAffx.24318.1	novel		HgAffx.24318.1.S1_at	3	0.144748	3.11521	2.94131	0.154271	-1.09953	-1.93766	0.00367673	0.356006	0.255855	0.0140474	0.322909	4.45e-05
HgAffx.24324.1	emb|CAA22319.1| Hypothetical protein Y18D10A.3 [Caenorhabditis elegans]	5.8e-39/48.6	HgAffx.24324.1.S1_at	3	1.49057	0.904546	1.02732	0.801755	0.862155	0.962978	0.00148632	0.182171	0.334946	0.0934816	0.634003	0.000378853
HgAffx.24343.1	emb|CAE59493.1| Hypothetical protein CBG02878 [Caenorhabditis briggsae]	1.1e-24/47.7	HgAffx.24343.1.S1_at	3	2.36421	2.97315	2.68787	2.879	2.92158	2.08283	0.00331879	0.0568095	0.00291224	0.169435	0.680963	0.000126213
HgAffx.24349.1	emb|CAE58316.1| Hypothetical protein CBG01427 [Caenorhabditis briggsae]	2.0e-20/52.4	HgAffx.24349.1.S1_at	3	2.34658	2.97039	2.45443	0.87024	-0.146854	-0.558063	0.0330403	0.0501434	0.156947	0.00217379	0.0404316	4.24e-07
HgAffx.24389.1	novel		HgAffx.24389.1.S1_at	3	0.449489	2.84741	2.27724	0.428976	-1.02411	-1.05883	0.000115552	0.0679993	0.52689	0.00283259	0.0247466	8.41e-07
HgAffx.24391.1	gb|AAK18279.1| major allergen [Brugia malayi]	1.2e-08/29.4	HgAffx.24391.1.S1_at	3	0.921731	2.61429	1.82779	1.52835	1.56699	1.55121	4.7e-05	0.0035081	0.533853	0.123693	0.699601	3.46e-05
HgAffx.24397.1	emb|CAE68478.1| Hypothetical protein CBG14278 [Caenorhabditis briggsae]	8.1e-47/53.6	HgAffx.24397.1.S1_at	3	2.38882	3.17436	2.15458	1.73041	1.47779	0.413973	0.061173	0.0222067	0.048053	0.205727	0.597334	0.000128023
HgAffx.250.1	sp|P21250| Immunodominant antigen Ov33-3 precursor [Onchocerca volvulus]	2.2e-36/39.5	HgAffx.250.1.S1_at	5	3.62174	2.55938	2.27406	2.71357	2.80456	2.62016	9.86e-05	0.045564	0.20571	0.0248222	0.591818	1.44e-05
HgAffx.2520.1	novel		HgAffx.2520.1.S1_at	1	-2.89869	-2.5287	-1.18976	-1.05379	-0.420139	-0.521307	0.321077	0.0347677	0.511703	0.405843	0.477364	0.000871836
HgAffx.260.1	novel		HgAffx.260.1.S1_at	1	1.05509	2.31418	2.56226	2.30064	2.62607	1.73048	0.000472403	0.151733	0.0100159	0.178143	0.363545	4.32e-05
HgAffx.2631.1	gb|AAK39390.2| Hypothetical protein ZK484.6 [Caenorhabditis elegans]	2.4e-12/33.0	HgAffx.2631.1.A1_at	4	-2.87462	-2.79262	-2.74046	-2.8606	-2.5431	-2.2922	0.399284	0.359069	0.270694	0.33568	0.404631	0.0197404
			HgAffx.2631.1.S1_at	3	0.699192	0.0403623	0.355472	0.130409	-0.0369681	0.343906	0.000674695	0.0210377	0.0279478	0.0873905	0.389828	0.000179436
HgAffx.2637.1	novel		HgAffx.2637.1.A1_at		-3.03475	-3.62965	-3.80657	-3.75952	-3.41125	-3.31999	0.233189	0.344297	0.518177	0.443372	0.616721	0.0941164
			HgAffx.2637.1.S1_at	3	-2.77584	-2.79063	-3.25917	-3.2407	-4.60104	-3.92771	0.477941	0.220967	0.243832	0.452786	0.181355	0.00653948
HgAffx.2659.1	novel		HgAffx.2659.1.A1_at	1	-4.36647	-4.02215	-1.11411	-2.22253	-1.1725	-2.09223	0.3087	0.000700775	0.122651	0.0645897	0.238253	4.92e-05
			HgAffx.2659.1.S1_at	1	-1.63829	-1.71307	1.20526	-0.170599	-0.372201	-0.361678	0.422272	2.81e-05	0.54344	0.0062934	0.586589	7.1e-06
HgAffx.2713.1	novel		HgAffx.2713.1.S1_at	3	1.00053	0.661068	0.582898	0.250718	0.239247	0.335894	0.0553118	0.29866	0.396562	0.0747459	0.724851	0.000735488
HgAffx.2725.1	gb|AAO85459.1| putative gland protein G20E03 [Heterodera glycines]	5.9e-97/91.6	HgAffx.2725.1.S1_at	3	-2.96772	1.4932	2.95574	-0.156756	-2.13375	-3.19382	0.000701867	0.0660724	0.213928	0.0128675	0.170563	2.17e-05
HgAffx.2823.1	novel		HgAffx.2823.1.A1_at	1	-4.72104	-5.31396	-4.58673	-2.04328	-2.62343	-4.79139	0.360537	0.272938	0.129517	0.0720232	0.638444	0.011696
			HgAffx.2823.1.S1_at	1	-3.36899	-5.36894	-1.49204	1.3531	0.854068	-1.39425	0.0368346	0.00217584	0.0515602	0.0206778	0.612012	2.83e-05
HgAffx.2828.1	gb|AAO85457.1| putative gland protein G19B10 [Heterodera glycines]	1.1e-104/91.8	HgAffx.2828.1.S1_at	1	-3.44301	-2.63509	-0.766125	-1.48718	-1.83497	-2.37543	0.0423995	0.00113856	0.172031	0.0762236	0.508917	6.72e-05
HgAffx.2849.1	gb|AAO85456.1| putative gland protein G18H08 [Heterodera glycines]	5.3e-59/100.0	HgAffx.2849.1.S1_at	1	-5.22039	-3.82459	-0.764482	0.681511	-0.0854411	-0.0610517	0.0897834	0.00496049	0.544549	0.0959516	0.513369	2.84e-05
HgAffx.3013.1	gb|AAF60880.2| Hypothetical protein Y75B7AR.1 [Caenorhabditis elegans]	3.7e-15/38.6	HgAffx.3013.1.S1_at	7	0.504637	-0.857354	1.02042	1.45208	0.120712	-2.2903	0.0271066	0.00698745	0.00702974	0.263931	0.16101	7.58e-05
HgAffx.3020.1	gb|AAN14978.1| chitinase [Heterodera glycines]	4.3e-169/91.1	HgAffx.3020.1.S1_at	3	-2.21545	1.30209	2.44131	0.0961245	-1.28472	-1.95734	0.000365606	0.0513567	0.243622	0.0110965	0.1742	1.59e-05
HgAffx.3038.1	novel		HgAffx.3038.1.S1_at	3	0.255824	1.62441	1.80876	0.675657	-0.413444	-1.03953	0.00111851	0.254296	0.0750329	0.0105804	0.0395436	3.66e-06
HgAffx.3082.1	novel		HgAffx.3082.1.A1_at		-4.02367	-3.05003	-2.82745	-3.83424	-3.85014	-3.87407	0.180258	0.347513	0.544738	0.176351	0.735022	0.0669784
			HgAffx.3082.1.S1_at	3	-4.1296	-0.922493	-0.46768	-3.14748	-3.51247	-3.32454	0.0137461	0.310598	0.510222	0.0452789	0.66624	0.00308815
HgAffx.3133.1	novel		HgAffx.3133.1.S1_at	1	-4.04513	-2.99042	0.119872	-1.43491	-1.59893	-2.25438	0.0856678	0.00113088	0.260975	0.0413558	0.682868	0.000120723
HgAffx.3271.1	emb|CAE62104.1| Hypothetical protein CBG06138 [Caenorhabditis briggsae]	8.4e-14/76.1	HgAffx.3271.1.S1_at		-2.44711	-2.06933	-1.9378	-2.27225	-1.90704	-2.21806	0.290617	0.350888	0.39091	0.300177	0.576822	0.105728
HgAffx.3284.1	gb|AAB71307.1| Temporarily assigned gene name protein 123 [Caenorhabditis elegans]	6.7e-40/62.4	HgAffx.3284.1.A1_at	4	-2.4626	-2.49873	-2.34101	-2.96715	-1.85063	-2.08503	0.471724	0.357436	0.469506	0.242842	0.341835	0.0794182
			HgAffx.3284.1.S1_at		0.959622	1.20463	0.86761	1.21335	1.68285	1.51988	0.13117	0.0509521	0.297032	0.0740478	0.126232	0.000637139
HgAffx.3317.1	novel		HgAffx.3317.1.A1_at	1	-3.74659	-3.01801	-2.45994	-0.773752	-1.57626	-3.08839	0.239688	0.244065	0.106883	0.0656608	0.490991	0.00332709
			HgAffx.3317.1.S1_at	1	-3.832	-3.26715	-1.55299	0.780523	-0.279853	-1.37629	0.318179	0.0547228	0.228835	0.0402738	0.442715	0.000434814
HgAffx.3464.1	gb|AAH56559.1| Dolichyl-diphosphooligosaccharide-protein glycosyltransferase [Danio rerio]	1.1e-35/60.1	HgAffx.3464.1.A1_at	4	-1.73777	-2.49281	-2.22394	-1.82278	-1.51683	-1.62703	0.083508	0.262551	0.489812	0.232591	0.574742	0.0253585
			HgAffx.3464.1.S1_at	1	0.765061	0.702902	0.911947	1.33674	1.56718	1.50027	0.379838	0.112585	0.437148	0.0336349	0.358411	7.77e-05
HgAffx.3482.1	novel		HgAffx.3482.1.A1_at	3	-3.8987	-2.98724	-4.04527	-3.74616	-4.13808	-5.06462	0.216919	0.144835	0.274519	0.37911	0.645877	0.0423371
HgAffx.3506.1	gb|EAA06488.2| ENSANGP00000020415 [Anopheles gambiae str. PEST]	8.1e-13/42.8	HgAffx.3506.1.A1_at	4	-0.7542	-1.02181	-1.90971	-1.18627	-0.741197	-0.666916	0.284213	0.0241668	0.501556	0.0720661	0.424159	0.00437875
HgAffx.3518.1	novel		HgAffx.3518.1.A1_at		-5.02885	-4.83034	-4.85036	-5.28202	-5.29108	-4.99516	0.403142	0.399124	0.422843	0.283072	0.73596	0.11525
HgAffx.3526.1	novel		HgAffx.3526.1.S1_at	3	-0.0750063	1.8624	0.67463	-1.36182	-2.56059	-2.57664	0.000213514	0.00358412	0.539343	0.00133099	0.0350378	2.71e-07
HgAffx.3568.1	novel		HgAffx.3568.1.A1_at	3	0.880068	0.210066	0.0879493	0.091751	-0.263919	-0.0132605	0.0125279	0.279476	0.247723	0.455537	0.33192	0.000840164
HgAffx.3578.1	gb|AAN32888.1| annexin 4C10 [Heterodera glycines]	7.3e-167/97.0	HgAffx.3578.1.S1_at	1	-2.19834	-1.52292	1.43489	0.686657	-0.383875	-0.379946	0.110487	0.000231307	0.548328	0.101392	0.159867	2.01e-05
HgAffx.3579.1	novel		HgAffx.3579.1.A1_at		-4.14081	-4.30343	-3.31436	-3.55709	-3.40258	-3.18627	0.455287	0.231213	0.512509	0.416406	0.716972	0.112729
			HgAffx.3579.1.A1_x_at		-3.37388	-3.19383	-2.81524	-3.22699	-3.40084	-3.08647	0.385793	0.216421	0.368338	0.241842	0.659388	0.0947946
HgAffx.3611.1	novel		HgAffx.3611.1.A1_at	1	-0.342712	-0.153613	0.707772	0.684456	0.124618	0.67401	0.183007	0.00101156	0.0225016	0.426882	0.0617707	3.28e-05
HgAffx.3614.1	novel		HgAffx.3614.1.A1_at	1	-2.86902	-1.26505	1.3717	0.0923254	-0.577002	-0.582096	0.00104843	8.14e-05	0.547074	0.0113146	0.229119	2.1e-06
HgAffx.3681.1	novel		HgAffx.3681.1.A1_at	3	-0.814403	-0.815659	-0.983139	-1.55811	-1.579	-1.51546	0.482091	0.242088	0.487074	0.0473009	0.72164	0.00138211
HgAffx.3691.1	gb|AAP30762.1| putative gland protein G7E05 [Heterodera glycines]	3.6e-58/98.1	HgAffx.3691.1.S1_at	1	-1.36125	-3.73033	-1.08756	0.0380376	0.882495	1.73683	0.00610988	0.0039363	0.214762	0.105943	0.421784	3.11e-05
HgAffx.3706.1	gb|AAL40720.1| calreticulin [Meloidogyne incognita]	6.3e-128/84.4	HgAffx.3706.1.S1_at	1	2.68408	2.64046	2.64688	2.9762	3.03834	2.75498	0.316646	0.386129	0.00991504	0.00568101	0.525358	7.56e-05
HgAffx.3728.1	gb|EAA04125.3| ENSANGP00000021787 [Anopheles gambiae str. PEST]	1.6e-08/36.8	HgAffx.3728.1.A1_at	4	-0.150584	-0.184578	-0.520744	-0.343	-0.221222	-0.0463937	0.436002	0.0479202	0.270875	0.206333	0.571922	0.0162184
HgAffx.3764.1	gb|AAO33477.1| gland-specific protein g4g05 [Heterodera glycines]	9.6e-93/79.1	HgAffx.3764.1.S1_at	1	-2.48929	-4.06532	2.06698	0.531978	-0.113231	-0.190761	0.0132213	8.71e-06	0.517598	0.0298091	0.429389	2.71e-06
			HgAffx.3764.1.S1_x_at	1	-2.72388	-3.93105	2.4917	0.870938	0.0899621	0.112616	0.044658	9.01e-06	0.542078	0.0298091	0.381608	2.35e-06
HgAffx.3764.2	gb|AAP30757.1| putative gland protein 30G12 [Heterodera glycines]	1.2e-59/60.0	HgAffx.3764.2.S1_at	1	-3.87108	-4.57245	-0.678593	-2.34772	-2.3445	-2.37161	0.277125	0.00262798	0.544517	0.0878304	0.737098	0.00194211
HgAffx.3764.3	gb|AAP30757.1| putative gland protein 30G12 [Heterodera glycines]	1.0e-35/66.6	HgAffx.3764.3.S1_s_at	1	-3.03603	-3.33232	2.59738	1.19743	0.571943	0.483016	0.26321	9.12e-07	0.492087	0.0115807	0.295596	1.83e-07
HgAffx.3780.1	novel		HgAffx.3780.1.A1_at	1	-3.12566	-2.43391	-2.53913	-1.54576	-1.51308	-2.17007	0.226541	0.374042	0.304066	0.146664	0.731218	0.0262723
			HgAffx.3780.1.A1_x_at	1	-2.43133	-1.90225	-1.83617	-0.684835	-0.928515	-1.55523	0.181643	0.374532	0.191721	0.0430945	0.621022	0.00270135
HgAffx.3781.1	novel		HgAffx.3781.1.A1_at	1	-2.89507	-2.93851	-2.69215	-2.70074	-2.24429	-3.36994	0.462654	0.286144	0.0630966	0.455219	0.502844	0.0361267
HgAffx.3841.1	novel		HgAffx.3841.1.A1_at		-1.33112	-1.28332	-1.16559	-1.27089	-1.34218	-1.52254	0.456706	0.343071	0.436647	0.397615	0.705292	0.119474
HgAffx.3854.1	novel		HgAffx.3854.1.A1_at	1	0.0413182	-0.0414335	0.311302	0.21193	0.251486	0.399944	0.361344	0.0474015	0.324058	0.319337	0.692717	0.0191598
HgAffx.3881.1	novel		HgAffx.3881.1.A1_x_at		-2.98832	-3.0826	-3.31273	-3.06841	-3.13838	-3.5014	0.437938	0.296448	0.347866	0.333552	0.71185	0.106541
HgAffx.3902.1	novel		HgAffx.3902.1.A1_at	3	-5.05498	-2.67752	-1.56722	-2.51424	-3.46787	-3.86669	0.0201361	0.128773	0.431719	0.201553	0.468152	0.00321175
HgAffx.3925.1	novel		HgAffx.3925.1.A1_at		-5.36099	-5.95173	-4.70062	-5.62193	-5.3072	-5.07657	0.311189	0.110581	0.489881	0.21427	0.6654	0.0921671
HgAffx.3940.1	novel		HgAffx.3940.1.S1_at	3	1.3066	2.46725	2.14503	0.892037	0.845989	0.655468	0.000951512	0.107882	0.327582	0.00332845	0.698978	1.38e-05
HgAffx.3988.1	novel		HgAffx.3988.1.A1_at	1	-1.60648	-3.36475	-0.555272	0.780778	0.333099	-1.47342	0.00356611	0.000376426	0.0104844	0.0280353	0.493157	1.16e-05
			HgAffx.3988.1.A1_x_at	1	-1.6325	-2.82326	-0.320215	0.685777	0.38822	-1.53636	0.00524839	0.000112306	0.00206105	0.0259049	0.522009	2.99e-06
HgAffx.4006.1	gb|AAN15806.1| putative esophageal gland cell secretory protein 26 [Meloidogyne incognita]	1.6e-64/59.1	HgAffx.4006.1.S1_at	5	0.981079	0.247826	0.192385	0.469518	0.58667	0.645323	0.00868264	0.351681	0.488854	0.171466	0.624826	0.00469187
HgAffx.4022.1	emb|CAE64607.1| Hypothetical protein CBG09363 [Caenorhabditis briggsae]	1.8e-07/46.5	HgAffx.4022.1.A1_at		-4.01465	-3.0507	-3.7691	-3.67673	-3.07072	-2.81265	0.257023	0.260381	0.496492	0.44179	0.620902	0.101489
			HgAffx.4022.1.A1_x_at	3	-2.12616	-2.60793	-2.81189	-3.14327	-3.0273	-3.05145	0.189131	0.296613	0.538666	0.267211	0.682868	0.0240309
HgAffx.4024.1	novel		HgAffx.4024.1.A1_x_at	3	3.07489	2.21701	1.94111	1.54722	1.18448	1.13102	0.0134651	0.185387	0.507519	0.149852	0.421784	7.01e-05
HgAffx.4037.1	gb|AAR01198.1| cellulase binding protein [Heterodera glycines]	7.0e-69/100.0	HgAffx.4037.1.S1_at	1	-5.26959	-4.43156	-0.17064	-0.467977	-1.6743	-2.4437	0.207325	0.000930602	0.290474	0.368432	0.357819	6.12e-05
HgAffx.4042.1	novel		HgAffx.4042.1.S1_at	3	-4.85941	-2.92096	-2.73936	-4.21665	-5.04737	-5.92409	0.114442	0.375051	0.3659	0.184284	0.591613	0.0163918
HgAffx.4052.1	novel		HgAffx.4052.1.A1_at	1	-4.2535	-3.35257	-2.74151	-2.21316	-2.4098	-2.49403	0.0671863	0.124869	0.50954	0.193797	0.650315	0.00130472
			HgAffx.4052.1.S1_at	1	-1.72142	-1.18927	-0.359044	0.932529	0.0499135	-0.151959	0.120787	0.0310218	0.400987	0.0150427	0.159867	5.93e-05
HgAffx.4054.1	ref|NP_001019738.1| hypothetical protein LOC539159 [Bos taurus]	2.4e-06/65.1	HgAffx.4054.1.A1_at	1	-2.19598	-0.867503	-0.058199	-0.218172	0.276877	-0.192992	0.00308481	0.0247833	0.180223	0.338103	0.357949	4.53e-05
HgAffx.4086.1	novel		HgAffx.4086.1.A1_x_at		-2.19296	-2.81301	-2.62171	-2.27952	-2.87271	-2.20258	0.249263	0.346659	0.294714	0.338616	0.541052	0.0989681
HgAffx.4097.1	gb|AAG21334.2| hypothetical esophageal gland cell secretory protein 4 [Heterodera glycines]	6.2e-185/91.0	HgAffx.4097.1.S1_at	1	-4.89392	-3.36669	1.61472	3.59782	1.3147	-2.2064	0.179106	0.00451072	0.0461132	0.126439	0.294128	7.19e-05
HgAffx.4135.1	gb|AAP30760.1| putative gland protein G10A07 [Heterodera glycines]	2.8e-66/72.3	HgAffx.4135.1.S1_at	1	-4.31898	-4.19252	1.76618	0.725408	-0.110406	0.00656637	0.439421	4.81e-05	0.509755	0.120703	0.42183	4.34e-06
HgAffx.4135.2	gb|AAP30759.1| putative gland protein G13A06 [Heterodera glycines]	2.4e-47/65.2	HgAffx.4135.2.S1_at	1	-3.60562	-5.07961	1.00316	0.572583	-0.654296	-0.796916	0.0593782	7.92e-05	0.506002	0.315533	0.321939	1.46e-05
HgAffx.4139.1	gb|AAP30775.1| putative gland protein G32E03 [Heterodera glycines]	1.0e-33/60.4	HgAffx.4139.1.S1_at	1	-1.94861	-2.38546	2.49844	1.69986	0.900103	0.996723	0.148859	1.94e-06	0.480051	0.048263	0.164606	2.83e-07
HgAffx.414.1	novel		HgAffx.414.1.A1_at	1	-3.2288	-4.3016	-1.36286	1.25122	0.241605	-0.939476	0.122255	0.00352992	0.147233	0.0150797	0.386698	3.28e-05
			HgAffx.414.1.S1_at		-3.6509	-3.31109	-2.75377	-2.72032	-2.75455	-3.65567	0.370301	0.238811	0.239093	0.450162	0.731227	0.0698475
HgAffx.4167.1	emb|CAE65849.1| Hypothetical protein CBG10982 [Caenorhabditis briggsae]	5.9e-06/52.2	HgAffx.4167.1.A1_at	1	1.57713	0.934573	2.03347	2.16565	2.24655	2.01269	0.00610352	0.000475327	0.212015	0.279064	0.642637	4.49e-05
HgAffx.4180.1	gb|AAN32891.1| secretory protein 5D06 [Heterodera glycines]	3.4e-247/96.3	HgAffx.4180.1.S1_at	1	-4.35819	-2.17717	-0.140934	-1.73113	-2.10265	-2.37355	0.00383093	0.00566323	0.424084	0.0322018	0.589924	0.000104036
HgAffx.4242.1	gb|AAH51231.1| Pdcd11 protein [Mus musculus]	3.2e-11/42.3	HgAffx.4242.1.A1_at	3	0.058915	0.124576	0.381255	-0.155753	-0.10416	-0.404	0.407936	0.140074	0.186873	0.0439929	0.689883	0.00547016
HgAffx.4275.1	gb|AAP30764.1| putative gland protein G28B03 [Heterodera glycines]	6.4e-182/92.5	HgAffx.4275.1.S1_at	3	0.0581695	2.95893	2.97834	1.18573	-0.0701842	-0.394127	8.84e-05	0.3952	0.318561	0.00568101	0.0664315	3.34e-06
HgAffx.4275.2	gb|AAP30763.1| putative gland protein G8H07 [Heterodera glycines]	8.7e-153/89.5	HgAffx.4275.2.S1_at	3	-1.86628	-0.754639	1.02276	-0.574544	-1.57822	-1.78682	0.00449698	0.000483934	0.361658	0.0034699	0.0629039	6.1e-06
HgAffx.4329.1	ref|XP_397407.2| PREDICTED: similar to BTB (POZ) domain containing 2 [Apis mellifera]	2.0e-18/34.8	HgAffx.4329.1.S1_at	1	-2.45193	-2.70042	-2.11145	-1.13493	-1.7002	-1.88548	0.246069	0.0408777	0.372126	0.016631	0.237619	0.000342782
HgAffx.4345.1	gb|EAL32749.1| GA21635-PA [Drosophila pseudoobscura]	6.4e-17/44.0	HgAffx.4345.1.S1_at	3	1.54675	1.27444	1.38314	1.23278	1.13851	0.967214	0.0178647	0.154845	0.12547	0.123468	0.503612	0.00030257
HgAffx.4393.1	dbj|BAA75919.1| tartrate-resistant acid phoshatase [Oryctolagus cuniculus]	5.7e-27/42.4	HgAffx.4393.1.S1_at	1	0.0953789	-0.0653184	0.159206	0.496367	0.748647	0.566634	0.097138	0.0317646	0.111032	0.0178797	0.142786	1.49e-05
HgAffx.4432.1	novel		HgAffx.4432.1.S1_at	7	1.40234	1.29292	1.58112	1.40394	1.28658	1.22016	0.281535	0.0474361	0.429706	0.172416	0.547373	0.023999
HgAffx.4495.1	novel		HgAffx.4495.1.S1_at	1	-1.54926	-2.15839	1.25565	1.39139	1.50669	0.932884	0.00531975	6.7e-07	0.0210641	0.259671	0.582857	4.89e-08
HgAffx.4561.1	emb|CAA98480.1| Hypothetical protein F47G9.1 [Caenorhabditis elegans]	8.5e-59/66.4	HgAffx.4561.1.A1_at	7	-0.618786	-0.764356	-0.151262	-0.596808	-0.254954	-0.604686	0.30018	0.0138007	0.139935	0.0658646	0.32885	0.0088217
			HgAffx.4561.1.S1_at	1	2.17023	2.14499	2.34564	2.29273	2.47934	2.07329	0.416689	0.0375957	0.00733656	0.317632	0.239759	0.0012907
HgAffx.4596.1	emb|CAE75492.1| Hypothetical protein CBG23496 [Caenorhabditis briggsae]	5.5e-16/47.1	HgAffx.4596.1.S1_at	1	-0.457139	-1.20867	0.979353	0.79911	1.4791	0.789569	0.0118687	4.83e-05	0.0404761	0.277191	0.122267	3.01e-06
HgAffx.4640.1	novel		HgAffx.4640.1.S1_at		-4.41364	-3.46766	-3.60369	-3.50211	-3.12159	-4.23673	0.249834	0.378937	0.271567	0.438643	0.664553	0.0953225
HgAffx.4645.1	novel		HgAffx.4645.1.S1_at	3	-0.722025	-0.757988	-1.24028	-2.00658	-1.98171	-2.20677	0.440437	0.0237501	0.239228	0.0112593	0.715163	9.77e-06
HgAffx.4726.1	ref|XP_396057.2| PREDICTED: similar to polyadenylate binding protein II [Apis mellifera]	8.3e-61/68.4	HgAffx.4726.1.A1_at	1	-2.51284	-2.77853	-1.96215	-1.82558	-2.17623	-1.69716	0.230386	0.0134983	0.131229	0.337848	0.421784	0.0020373
			HgAffx.4726.1.S1_at	1	-0.378515	-0.757062	-0.121216	0.357449	0.254829	0.846396	0.121133	0.0242742	0.0689201	0.0853303	0.652385	0.000169012
HgAffx.4733.1	emb|CAB54199.1| Hypothetical protein C47B2.9 [Caenorhabditis elegans]	7.6e-12/45.7	HgAffx.4733.1.S1_at		0.449437	0.449957	0.347682	0.454838	0.480073	0.489907	0.482071	0.140941	0.52528	0.169864	0.677251	0.069316
HgAffx.4757.1	novel		HgAffx.4757.1.S1_at	3	-1.74904	1.46176	1.67905	0.43984	-0.311333	-0.830824	0.00035972	0.313565	0.288393	0.0529809	0.381446	7.9e-05
HgAffx.4765.1			HgAffx.4765.1.S1_at	3	2.08637	2.9486	2.41465	0.843656	-0.340592	-0.285482	0.00286462	0.0222392	0.488598	0.00122623	0.010376	1.73e-07
HgAffx.4834.1	emb|CAB54453.2| Hypothetical protein Y48B6A.8 [Caenorhabditis elegans]	8.4e-32/60.7	HgAffx.4834.1.S1_at	3	-1.83303	0.0187159	-0.995982	-1.76169	-1.78108	-1.336	7.64e-05	0.0024224	0.105043	0.0205095	0.722999	2.03e-05
HgAffx.4982.1	novel		HgAffx.4982.1.S1_at	1	-4.22886	-4.99282	-3.47697	-3.84126	-3.14969	-3.19772	0.272712	0.0867275	0.540506	0.367662	0.573848	0.0440023
HgAffx.5088.1	gb|AAP30756.1| putative gland protein 10C02 [Heterodera glycines]	2.8e-33/95.5	HgAffx.5088.1.S1_at	1	-0.553767	0.269505	2.68623	1.85177	0.681377	0.602674	0.0115899	4.55e-05	0.479556	0.0249882	0.0258414	2.15e-06
HgAffx.532.1	gb|AAL78227.1| hypothetical protein Hgg-18 [Heterodera glycines]	6.9e-56/62.3	HgAffx.532.1.S1_at	1	0.492291	0.852702	3.63579	3.67064	3.85471	3.51532	0.154477	2.42e-05	0.22798	0.430615	0.589924	4.49e-07
HgAffx.537.1	novel		HgAffx.537.1.A1_at	1	-3.16782	-3.34989	-3.23309	-2.97683	-2.25728	-4.12721	0.424736	0.372748	0.0580368	0.376524	0.508442	0.0341285
			HgAffx.537.1.S1_at	1	-0.908694	-2.43081	-0.624562	0.28652	0.505779	-1.97906	0.00188566	0.000990448	0.000715014	0.0374188	0.594433	9.81e-06
HgAffx.5400.1	emb|CAA96571.1| parasite pepsinogen [Haemonchus contortus]	1.3e-20/34.5	HgAffx.5400.1.S1_at	4	-4.20352	-0.779398	-2.48309	-1.60592	-0.798038	-0.0566848	0.000176398	0.00770406	0.174218	0.0990362	0.334545	2.56e-05
HgAffx.5465.1	novel		HgAffx.5465.1.S1_at	1	-1.5951	-1.2975	2.47693	3.30293	3.55569	3.24961	0.256406	1.47e-05	0.314553	0.0508373	0.571591	1.67e-07
HgAffx.5478.1	emb|CAE74692.1| Hypothetical protein CBG22506 [Caenorhabditis briggsae]	3.1e-17/58.4	HgAffx.5478.1.S1_at	1	0.817706	1.50398	1.7513	1.98795	1.9939	1.62242	0.0199849	0.18129	0.174009	0.232068	0.734063	0.000889923
HgAffx.5518.1	gb|AAK60209.1| vap-1 [Heterodera glycines]	2.3e-32/43.1	HgAffx.5518.1.S1_at	4	-2.15156	-2.01143	-2.11633	-2.16359	-0.238087	1.12895	0.388147	0.343699	0.0151752	0.430229	0.014051	5.71e-06
HgAffx.5533.1	novel		HgAffx.5533.1.S1_at	3	0.505237	0.402987	0.448593	0.0185293	-0.0953336	0.145558	0.311525	0.342275	0.162688	0.0347237	0.571507	0.00145018
HgAffx.5535.1	ref|NP_789547.1| proline/alanine-rich repetetive membrane anchored protein [Tropheryma whipplei TW08/27]	5.5e-07/28.2	HgAffx.5535.1.S1_at	1	-4.56413	-6.11505	-5.23868	-5.08252	-4.19525	-5.25556	0.048251	0.139544	0.176948	0.408654	0.431142	0.0226915
HgAffx.5551.1	ref|XP_874658.1| PREDICTED: similar to tyrosyl-DNA phosphodiesterase 1 [Bos taurus]	5.6e-43/52.2	HgAffx.5551.1.S1_at	3	0.13582	-0.233006	-0.28837	-0.33201	-0.472255	-0.206064	0.00107276	0.234105	0.0173218	0.314637	0.267638	4.51e-05
HgAffx.5644.1	ref|XP_782363.1| PREDICTED: similar to THO complex subunit 3 (Tho3) [Strongylocentrotus purpuratus]	1.0e-16/32.9	HgAffx.5644.1.S1_at	3	1.20561	1.2777	1.20346	1.02468	1.02453	1.07193	0.244272	0.192496	0.392989	0.0581811	0.737098	0.00373179
HgAffx.5806.1	emb|CAJ17175.1| ribosomal protein S8e [Georissus sp. APV-2005]	1.2e-69/71.7	HgAffx.5806.1.S1_at	1	-4.81886	-5.08394	-4.83861	-4.21846	-3.63018	-3.19554	0.378043	0.319729	0.368987	0.225962	0.520365	0.00758435
HgAffx.5913.1	novel		HgAffx.5913.1.S1_at	1	-1.77385	-2.16291	2.96793	3.54669	3.88273	3.58001	0.174483	1.39e-06	0.301937	0.0950563	0.484224	6.87e-08
HgAffx.5931.1	emb|CAE71199.1| Hypothetical protein CBG18058 [Caenorhabditis briggsae]	5.1e-26/43.1	HgAffx.5931.1.S1_at	4	-2.52806	-1.55333	-2.46389	-1.55052	-1.25346	-0.743237	0.0272607	0.0301349	0.206865	0.052053	0.563214	0.000718053
HgAffx.6006.1	gb|AAB96722.1| Hypothetical protein F57B10.5 [Caenorhabditis elegans]	4.2e-50/63.6	HgAffx.6006.1.S1_at	3	1.04392	0.564044	0.817877	0.356193	0.422591	0.397623	0.00627667	0.0577464	0.508176	0.0190079	0.633982	0.000334643
HgAffx.6193.1	novel		HgAffx.6193.1.S1_at	3	0.480844	-0.269843	-0.866642	-1.19113	-0.797833	-0.906665	5.85e-05	0.000265567	0.229376	0.0147002	0.0258414	1.73e-07
HgAffx.6203.1	ref|XP_421171.1| PREDICTED: similar to RIKEN cDNA 2610015J01 [Gallus gallus]	6.6e-20/49.5	HgAffx.6203.1.S1_at	3	0.336274	0.108055	-0.627445	-0.436026	-0.435069	-0.396191	0.296659	0.0328289	0.52455	0.312881	0.737098	0.00807601
HgAffx.6534.1	novel		HgAffx.6534.1.S1_at	1	-3.10393	-1.90206	-1.69107	-2.41901	-1.75939	-1.37563	0.013693	0.286337	0.295538	0.0924824	0.327054	0.00175928
HgAffx.6744.1	emb|CAE73738.1| Hypothetical protein CBG21264 [Caenorhabditis briggsae]	9.8e-07/29.2	HgAffx.6744.1.S1_at	1	-1.58414	-2.58212	-1.93025	-1.30785	-1.12909	-1.80207	0.00136365	0.0109958	0.0263928	0.0290778	0.539923	9.3e-05
HgAffx.6750.1	novel		HgAffx.6750.1.S1_at	3	1.12503	0.891037	0.423703	0.00938799	-0.649538	-0.507485	0.115877	0.0119411	0.304081	0.0368254	0.0276853	1.27e-06
HgAffx.6864.1	gb|AAB92078.6| Gut on exterior protein 2 [Caenorhabditis elegans]	5.5e-35/54.0	HgAffx.6864.1.S1_at	4	-0.820359	-1.04773	-1.97372	-1.50353	-1.22852	-1.01696	0.298828	0.0153186	0.376286	0.138793	0.541052	0.0050022
HgAffx.6888.1	ref|XP_797112.1| PREDICTED: similar to CG12253-PA [Strongylocentrotus purpuratus]	7.3e-17/33.5	HgAffx.6888.1.S1_at		-3.90409	-3.45728	-3.96792	-3.20234	-3.92983	-3.79861	0.367598	0.288051	0.52117	0.268296	0.569804	0.117231
HgAffx.6889.1	emb|CAE60358.1| Hypothetical protein CBG03955 [Caenorhabditis briggsae]	1.7e-62/74.2	HgAffx.6889.1.S1_at	1	-0.669889	-0.971016	-0.431864	-0.444405	-0.298465	-0.330642	0.0624632	0.00668483	0.501556	0.441815	0.510296	0.00116483
HgAffx.6962.1	emb|CAE59483.1| Hypothetical protein CBG02868 [Caenorhabditis briggsae]	2.6e-11/50.0	HgAffx.6962.1.S1_at	3	-2.20927	-2.70995	-3.07203	-2.92561	-4.10097	-2.9342	0.281008	0.279476	0.121881	0.406292	0.285991	0.0190025
HgAffx.7076.1	emb|CAA74204.1| serine proteinase [Heterodera glycines]	8.8e-146/99.6	HgAffx.7076.1.S1_at	1	0.489515	-3.4576	1.54573	2.41595	2.92078	-1.45689	0.000113856	3.66e-05	0.000386253	0.112586	0.510795	1.5e-06
HgAffx.7133.1	ref|XP_418962.1| PREDICTED: similar to chromosome 6 open reading frame 149; CGI-203 protein [Gallus gallus]	5.2e-09/41.4	HgAffx.7133.1.S1_at	7	1.2789	1.07139	1.48115	1.09452	0.899675	0.868196	0.183601	0.0327261	0.510185	0.0641366	0.469988	0.0047059
HgAffx.7190.1	emb|CAE58388.1| Hypothetical protein CBG01517 [Caenorhabditis briggsae]	6.7e-32/65.3	HgAffx.7190.1.S1_at	8	1.71922	1.90403	1.87899	1.3265	2.0077	1.92464	0.269431	0.382717	0.460353	0.0489463	0.102018	0.0112759
HgAffx.7232.1	novel		HgAffx.7232.1.S1_at	1	-1.03229	-2.70317	-1.49489	-1.11203	-1.13349	-2.42881	7.26e-05	0.000562906	0.00159784	0.0880498	0.718716	8.49e-06
HgAffx.7286.1	novel		HgAffx.7286.1.S1_at	3	-4.65935	-2.55949	-4.08983	-3.50098	-4.77609	-3.27806	0.0014898	0.0075938	0.0232162	0.161217	0.115751	0.000490242
HgAffx.7507.1	novel		HgAffx.7507.1.S1_at	3	-0.0283579	0.263112	-0.183779	-0.14594	-0.11559	-0.124232	0.0221521	0.00344979	0.53422	0.376108	0.681064	0.00208007
HgAffx.7634.1	novel		HgAffx.7634.1.S1_at	1	-0.951039	-1.71875	-0.452087	0.346476	1.3884	-0.944229	0.116808	0.0242031	0.006221	0.120185	0.233919	0.000205298
HgAffx.7636.1	ref|XP_796747.1| PREDICTED: similar to tyrosine aminotransferase [Strongylocentrotus purpuratus]	4.1e-08/65.0	HgAffx.7636.1.S1_at	1	-0.977831	-1.40312	1.05173	1.35359	1.3127	1.81055	0.0905985	2.8e-05	0.0969009	0.176362	0.707786	5.05e-07
HgAffx.7687.1	novel		HgAffx.7687.1.S1_at	1	0.0433231	-0.832381	1.96057	2.78205	3.03636	2.44836	0.15161	0.00299603	0.314308	0.172773	0.657833	0.000111717
HgAffx.7720.1	emb|CAE68326.1| Hypothetical protein CBG14042 [Caenorhabditis briggsae]	1.0e-09/31.4	HgAffx.7720.1.S1_at	1	-0.463984	0.419126	0.582881	0.408433	1.12236	0.704257	0.000759227	0.180709	0.0564809	0.208583	0.0272929	1.81e-05
HgAffx.7722.1	emb|CAE57844.1| Hypothetical protein CBG00873 [Caenorhabditis briggsae]	5.1e-30/36.1	HgAffx.7722.1.A1_at	1	-2.51821	-2.61654	-1.45335	-1.23411	0.0975704	-1.0477	0.417433	0.0094453	0.0274886	0.309821	0.0490343	3.93e-05
			HgAffx.7722.1.S1_at	1	-2.39909	-1.07512	0.672809	1.28678	2.54322	0.885698	0.0396701	0.0126321	0.0398942	0.208318	0.214064	2.3e-05
HgAffx.7876.1	gb|EAL34504.1| GA12249-PA [Drosophila pseudoobscura]	5.1e-47/42.5	HgAffx.7876.1.A1_at		-3.00693	-3.11497	-3.23387	-3.6331	-3.16919	-2.77331	0.430562	0.352683	0.332663	0.258017	0.509858	0.0713755
			HgAffx.7876.1.S1_at	7	0.00269034	-0.323267	-0.00140514	-0.153851	-0.207426	-0.156471	0.0115135	0.0116313	0.423875	0.138179	0.62867	0.00726472
HgAffx.7957.1	emb|CAA83624.1| Hypothetical protein R07E5.4 [Caenorhabditis elegans]	9.7e-71/70.1	HgAffx.7957.1.S1_at	1	-0.865145	-4.25485	-0.398897	0.551627	1.24699	-1.9934	0.000863074	0.000542831	0.00481266	0.137959	0.47717	2.41e-05
HgAffx.8009.1	gb|AAK39382.1| Hypothetical protein ZC449.1 [Caenorhabditis elegans]	4.7e-16/44.6	HgAffx.8009.1.S1_at	1	-1.18329	-3.50353	-3.14316	0.0267034	-1.40527	-3.63675	0.0228105	0.313437	0.0551988	0.0150797	0.329395	0.000974547
HgAffx.8082.1	gb|AAA80438.4| Hypothetical protein R173.3 [Caenorhabditis elegans]	5.4e-29/45.2	HgAffx.8082.1.S1_at	4	-1.25158	-0.302148	-1.10359	-0.626815	0.526465	1.42574	0.0100428	0.0184961	0.0318579	0.116273	0.0404588	9.8e-06
HgAffx.8187.1	novel		HgAffx.8187.1.S1_at	3	-0.876518	0.555067	0.554887	-1.07339	-1.86109	-1.82907	0.000936367	0.40624	0.52528	0.00275787	0.119602	4.7e-06
HgAffx.8296.1	novel		HgAffx.8296.1.S1_at	1	-1.38033	-0.194422	-0.325276	0.178038	0.353513	-0.330438	0.000200311	0.236429	0.012945	0.0324215	0.499029	1.1e-05
HgAffx.8503.1	ref|XP_790904.1| PREDICTED: similar to Retrovirus-related Pol polyprotein from transposon 17.6 [Strongylocentrotus purpuratus]	8.8e-36/41.2	HgAffx.8503.1.S1_at		-3.98609	-3.60095	-2.93543	-3.49517	-3.72449	-4.2145	0.386723	0.253122	0.421944	0.320905	0.692717	0.0990278
HgAffx.8649.1	ref|NP_503052.1| C52D10.12 [Caenorhabditis elegans]	1.8e-45/47.2	HgAffx.8649.1.S1_at	3	0.298663	1.39365	0.206758	-0.0152003	0.283651	0.443647	0.000160779	0.000128625	0.279571	0.14536	0.265699	1.94e-05
HgAffx.8697.1	emb|CAE61942.1| Hypothetical protein CBG05940 [Caenorhabditis briggsae]	1.8e-60/65.8	HgAffx.8697.1.S1_at	5	0.377636	0.0213639	0.147442	0.196005	0.202243	0.238095	0.0281676	0.202981	0.491689	0.377201	0.731501	0.0330562
HgAffx.8748.1	emb|CAE58598.1| Hypothetical protein CBG01765 [Caenorhabditis briggsae]	1.2e-32/39.6	HgAffx.8748.1.S1_at	4	0.598384	0.631361	0.553887	0.786561	1.12995	0.821364	0.429326	0.285341	0.0863497	0.118185	0.176685	0.00246919
HgAffx.8846.1	gb|AAR11446.1| matrix metalloproteinase [Heterodera glycines]	2.8e-90/87.8	HgAffx.8846.1.A1_at	1	-2.19042	-1.90359	-2.24744	-1.83141	-1.32457	-2.72458	0.365649	0.280817	0.0760347	0.295372	0.550054	0.0413662
			HgAffx.8846.1.S1_at	6	1.1901	2.24892	1.35439	1.82498	1.95621	1.44278	0.000199241	0.000698576	0.025348	0.0289696	0.545437	7.1e-05
HgAffx.8880.1	novel		HgAffx.8880.1.S1_at	3	0.836768	0.326166	-0.403958	-0.358009	-0.370455	-0.183132	0.0183921	0.00384874	0.277067	0.399403	0.725183	4.46e-05
HgAffx.8915.1	novel		HgAffx.8915.1.S1_at	3	3.33427	0.344085	-0.52615	-2.10057	-1.03365	-1.58333	0.000101467	0.036471	0.189799	0.0112734	0.130019	9.21e-07
HgAffx.8932.1	gb|EAA08649.3| ENSANGP00000013339 [Anopheles gambiae str. PEST]	4.4e-19/54.5	HgAffx.8932.1.S1_at	4	-0.688637	-0.662361	-0.766366	-0.806685	-0.763228	-0.363939	0.441246	0.238566	0.0422423	0.392197	0.674625	0.00921729
HgAffx.8939.1	novel		HgAffx.8939.1.S1_at	3	-2.84954	-0.566119	-1.70284	-3.09622	-4.42164	-4.91183	0.00476151	0.058554	0.335576	0.0560159	0.211556	5.42e-05
HgAffx.8976.1	emb|CAE58890.1| Hypothetical protein CBG02131 [Caenorhabditis briggsae]	2.1e-21/59.4	HgAffx.8976.1.S1_at	3	1.00015	2.22576	1.16096	-0.529769	-1.64045	-2.83586	0.00694303	0.012497	0.0223697	0.00574476	0.0868634	5.28e-07
HgAffx.8995.1	novel		HgAffx.8995.1.S1_at	3	-1.05665	-1.15665	-1.41966	-1.74909	-1.76906	-1.91557	0.389711	0.181013	0.405491	0.173129	0.724416	0.00417871
HgAffx.9007.1	emb|CAA88891.1| Hypothetical protein ZK970.7 [Caenorhabditis elegans]	5.5e-10/26.8	HgAffx.9007.1.A1_at	5	-1.82962	-1.82889	-2.23741	-1.98371	-1.74434	-2.24289	0.482488	0.103732	0.126156	0.241376	0.541052	0.0391696
			HgAffx.9007.1.S1_at	3	0.874849	1.47729	0.861162	1.31701	1.09009	0.224804	0.049433	0.038317	0.0314212	0.116527	0.5532	0.0017352
HgAffx.9016.1	novel		HgAffx.9016.1.S1_at	3	-0.450424	-0.209788	-0.0907028	-0.130381	-0.785857	-0.368519	0.197383	0.282378	0.107038	0.417511	0.101678	0.00749456
HgAffx.9027.1	emb|CAE64757.1| Hypothetical protein CBG09547 [Caenorhabditis briggsae]	1.1e-24/33.1	HgAffx.9027.1.S1_at	3	0.661489	0.428035	0.269844	0.208436	0.0930538	0.268151	0.0250488	0.0686569	0.104294	0.292178	0.421262	0.000197259
HgAffx.9081.1	novel		HgAffx.9081.1.S1_at	3	3.7407	1.7998	1.64372	-0.522661	-0.620801	0.525764	0.00621031	0.343613	0.0880458	0.0113146	0.704191	2.37e-05
HgAffx.9153.1	novel		HgAffx.9153.1.S1_at		-3.76076	-3.4076	-3.286	-4.01612	-2.92834	-3.82538	0.369622	0.372918	0.249605	0.236261	0.393994	0.0865787
HgAffx.9174.1	emb|CAE17795.1| Hypothetical protein F15D4.8 [Caenorhabditis elegans]	1.6e-11/69.8	HgAffx.9174.1.S1_at	3	1.64758	3.22197	2.83209	1.1635	-0.211407	-0.504969	0.000347675	0.0954373	0.248916	0.00176218	0.0139771	3.31e-07
HgAffx.9182.1	novel		HgAffx.9182.1.S1_at	3	-2.27697	-2.39253	-2.80047	-4.03949	-3.10854	-2.57432	0.439047	0.249895	0.312184	0.0696337	0.350694	0.0113377
HgAffx.9206.1	emb|CAE65237.1| Hypothetical protein CBG10120 [Caenorhabditis briggsae]	6.7e-29/54.1	HgAffx.9206.1.S1_at	3	-1.28783	-1.04212	-1.2794	-1.32312	-1.12926	-1.61444	0.0874549	0.0758939	0.0214128	0.38457	0.395641	0.00327355
HgAffx.9273.1	emb|CAE58428.1| Hypothetical protein CBG01560 [Caenorhabditis briggsae]	2.0e-61/61.8	HgAffx.9273.1.S1_at	3	-0.0917029	-0.37184	-1.10356	-1.40897	-1.45804	-1.24947	0.23649	0.026489	0.36531	0.215567	0.707903	0.000476449
HgAffx.9279.1	novel		HgAffx.9279.1.S1_at	3	-0.0229401	0.0124472	-1.1337	-1.23705	-0.969245	-0.889017	0.466689	0.0284665	0.512227	0.408654	0.615899	0.00824394
HgAffx.93.1	gb|AAC62109.1| mucin-like protein [Heterodera glycines]	9.8e-65/33.3	HgAffx.93.1.S1_at		-5.48346	-5.28646	-4.46721	-4.89382	-4.15739	-5.49757	0.440191	0.225047	0.214429	0.359824	0.576822	0.0812355
HgAffx.9578.1	novel		HgAffx.9578.1.A1_at	7	-1.68801	-1.7143	-0.978826	-1.61109	-1.69516	-2.12867	0.460827	0.0157716	0.140746	0.0483339	0.671037	0.00279221
			HgAffx.9578.1.S1_at	3	0.536161	1.02957	1.20971	0.926718	0.904946	0.711195	0.0384295	0.213107	0.309948	0.160545	0.719662	0.0105236
HgAffx.9613.1	novel		HgAffx.9613.1.S1_at	1	-1.59293	-1.4769	-0.135779	1.69724	1.57259	-0.530089	0.448882	0.0696959	0.0460271	0.0513957	0.708506	0.000572162
HgAffx.9659.1	emb|CAE73185.1| Hypothetical protein CBG20584 [Caenorhabditis briggsae]	2.6e-43/50.5	HgAffx.9659.1.S1_at	3	-1.25029	-1.16199	-1.58345	-2.15076	-2.60887	-2.27535	0.393233	0.0701254	0.194664	0.0533985	0.268912	0.00010048
HgAffx.9690.1	novel		HgAffx.9690.1.S1_at	1	-0.915599	-0.232171	0.134583	0.356802	0.251132	0.38384	0.0166506	0.09219	0.404098	0.234645	0.644853	0.000274988
HgAffx.97.1	novel		HgAffx.97.1.A1_at	1	-3.30836	-3.42014	-2.46475	-2.69166	-2.20431	-2.49416	0.411553	0.0238147	0.346479	0.311994	0.418677	0.00478329
			HgAffx.97.1.S1_at		-4.55299	-4.87368	-4.63517	-4.6764	-5.21479	-3.71201	0.399631	0.350984	0.152836	0.450148	0.612683	0.0818539
HgAffx.9707.1	novel		HgAffx.9707.1.S1_at	9	-2.14828	-1.96229	-2.1751	-1.40376	-2.14641	-2.33035	0.369144	0.289658	0.436647	0.0881542	0.289946	0.0365491
HgAffx.9854.1	novel		HgAffx.9854.1.S1_at	1	-3.58284	-3.61084	1.12248	1.64809	2.50237	-2.60811	0.478403	0.00377048	0.00797161	0.350998	0.57288	0.000117065
HgAffx.99.1	gb|AAG21337.1| hypothetical esophageal gland cell secretory protein 8 [Heterodera glycines]	5.2e-57/80.8	HgAffx.99.1.A1_at	6	-2.43616	-1.76714	-2.83979	-2.063	-1.44932	-1.82935	0.23713	0.097244	0.410915	0.202754	0.539104	0.0499589
			HgAffx.99.1.S1_at	6	1.09622	2.24635	1.10285	1.65488	1.5996	1.65112	0.0256522	0.0227651	0.52528	0.173939	0.716301	0.0191532
HgAffx.9902.1	gb|AAB65381.1| Udp-glucuronosyltransferase protein 64 [Caenorhabditis elegans]	1.0e-17/31.4	HgAffx.9902.1.S1_at	4	-0.200415	0.387191	-0.121709	0.0609893	0.365949	0.709791	0.0306314	0.0416387	0.183089	0.272232	0.421784	0.00260212
HgAffx.9954.1	novel		HgAffx.9954.1.S1_at	1	-3.65165	-3.09735	-2.50844	-2.7758	-2.05958	-2.21423	0.302035	0.237567	0.506181	0.37911	0.527912	0.0440521
