# Supplementary material for: Sequence mining and transcript profiling to explore cyst nematode parasitism
Source: BMC Genomics. 2009 Jan 30;10:58. doi: 10.1186/1471-2164-10-58 (PMC2640417; doi:10.1186/1471-2164-10-58)
Supplement: Additional file 3 — Plant-like H. glycines genes. Excel file showing H. glycines plant-like contigs, probesets, expression cluster membership, mean expression data and q values. [file 1471-2164-10-58-S3.xls]

## Sheet: Sheet 1
Contig	BLASTX hit	E-value/% Identity	Probeset	Cluster	Egg	infJ2	parJ2	J3	J4	Female	Egg_infJ2	infJ2_parJ2	J4_Female	parJ2_J3	J3_J4	overall qvalue
HgAffx.10712.1	dbj|BAD73620.1| putative legumaturain [Oryza sativa (japonica cultivar-group)]	8.9e-11/28.8	HgAffx.10712.1.S1_at	1	-2.06093	-2.26595	0.311398	0.711952	0.519384	-0.555827	0.109341	6.7e-07	0.000386253	0.0267051	0.366473	4.67e-08
HgAffx.12253.1	ref|NP_001030642.1| unknown protein [Arabidopsis thaliana]	4.7e-10/100.0	HgAffx.12253.1.S1_at	2	-4.54727	-5.67857	-4.26889	-4.27974	-6.23592	-4.98102	0.159693	0.0857192	0.18612	0.456886	0.204476	0.0228768
HgAffx.12326.1	ref|NP_565493.1| unknown protein [Arabidopsis thaliana]	3.2e-11/34.1	HgAffx.12326.1.S1_at	2	-4.97339	-4.77883	-4.33873	-4.98628	-4.84615	-4.11362	0.42631	0.283713	0.311209	0.26529	0.706484	0.0991915
HgAffx.12554.1	ref|NP_197368.1| BMY3; beta-amylase [Arabidopsis thaliana]	3.1e-67/100.0	HgAffx.12554.1.S1_at	1	-5.60609	-5.90292	-4.99467	-4.86306	-5.01748	-6.04186	0.38057	0.132944	0.186944	0.417542	0.696251	0.0495969
HgAffx.13330.1	gb|AAL77199.1| zwille/pinhead-like protein [Oryza sativa]	9.8e-14/28.0	HgAffx.13330.1.S1_at	3	3.17115	2.82735	2.89201	2.73448	2.86498	2.78516	0.0528977	0.318208	0.42493	0.229995	0.557024	0.0210001
HgAffx.13422.1	gb|ABA46779.1| meloidogyne-induced giant cell protein-like protein [Solanum tuberosum]	1.1e-51/82.7	HgAffx.13422.1.S1_s_at	1	-4.00353	-4.90177	-4.23449	-4.76487	-3.99323	-4.06999	0.260021	0.262929	0.535504	0.336211	0.57241	0.109311
HgAffx.136.1	gb|ABA97973.1| retrotransposon protein, putative, unclassified [Oryza sativa (japonica cultivar-group)]	6.3e-16/43.4	HgAffx.136.1.A1_at	4	-4.60346	-4.99215	-5.08994	-5.04721	-4.72722	-4.57381	0.418419	0.391972	0.526906	0.453061	0.694326	0.124545
			HgAffx.136.1.S1_at	3	-3.28846	-3.48514	-3.17832	-3.74039	-3.72449	-4.47405	0.34564	0.215055	0.0949008	0.128286	0.731659	0.00569863
HgAffx.15039.1	ref|NP_849961.1| structural constituent of ribosome [Arabidopsis thaliana]	4.8e-22/65.8	HgAffx.15039.1.S1_at	3	-4.18176	-4.17197	-4.25682	-4.04215	-4.90103	-5.781	0.480869	0.384757	0.271039	0.398519	0.490121	0.0351043
HgAffx.15841.1	ref|NP_564498.1| unknown protein [Arabidopsis thaliana]	1.0e-69/87.7	HgAffx.15841.1.S1_at	2	-5.38543	-5.69678	-4.18472	-4.89728	-5.1448	-4.81249	0.357631	0.0293616	0.413581	0.195109	0.656798	0.0326423
HgAffx.15922.1	ref|NP_680721.2| unknown protein [Arabidopsis thaliana]	2.7e-10/28.5	HgAffx.15922.1.S1_at	2	-4.04352	-3.39138	-3.15954	-4.01097	-3.92842	-3.73048	0.256008	0.338834	0.48891	0.193302	0.71766	0.0927417
HgAffx.16992.1	dbj|BAA25917.1| UDP-glucose pyrophosphorylase [Pyrus pyrifolia]	2.7e-20/45.2	HgAffx.16992.1.S1_at	1	-1.96294	-1.91483	-1.33148	-1.14084	-1.63618	-2.89221	0.444994	0.0462647	0.00750021	0.295476	0.30295	0.00022136
HgAffx.17813.2	ref|XP_464444.1| KH domain-containing protein-like [Oryza sativa (japonica cultivar-group)]	7.5e-07/51.7	HgAffx.17813.2.S1_at	3	2.67066	2.31539	2.39564	2.10331	1.92755	1.80017	0.023364	0.27073	0.298942	0.0637546	0.413124	0.000117179
HgAffx.17875.1	ref|XP_466973.1| putative elicitor-responsive gene-3 [Oryza sativa (japonica cultivar-group)]	1.5e-06/26.5	HgAffx.17875.1.S1_at	1	-2.74257	-4.00429	-3.54594	-2.77337	-2.14221	-2.56506	0.0735297	0.252046	0.385289	0.191152	0.517749	0.0155804
HgAffx.18043.1	gb|AAR23806.1| initiation factor eIF4A-15 [Helianthus annuus]	1.5e-69/87.6	HgAffx.18043.1.S1_at	1	-5.08978	-5.82241	-4.96986	-5.01532	-4.36814	-4.96395	0.199309	0.129316	0.314032	0.444949	0.506624	0.0514472
HgAffx.18770.1	ref|XP_467173.1| helicase-like protein [Oryza sativa (japonica cultivar-group)]	3.3e-16/40.9	HgAffx.18770.1.S1_at	4	-3.78521	-4.90516	-5.40685	-5.70131	-5.06446	-4.83247	0.0947216	0.233375	0.465386	0.352215	0.510255	0.0170432
HgAffx.18773.1	dbj|BAA83469.1| Csf-1 [Cucumis sativus]	5.5e-22/52.2	HgAffx.18773.1.S1_at	1	-5.05495	-4.4945	-5.20975	-4.35246	-3.71656	-5.00393	0.30918	0.210144	0.165527	0.215567	0.564236	0.0552852
HgAffx.19046.1	ref|NP_175948.1| TBP2; DNA binding / RNA polymerase II transcription factor [Arabidopsis thaliana]	3.4e-11/37.2	HgAffx.19046.1.S1_at	1	-3.94506	-4.39322	-3.76042	-3.48087	-3.09233	-3.85736	0.373323	0.267606	0.355101	0.395513	0.66059	0.102584
HgAffx.19783.1	gb|AAM34784.1| Histone deacetylase 2 [Arabidopsis thaliana]	4.4e-53/55.6	HgAffx.19783.1.S1_at	1	-0.0743692	-0.137691	-0.0741307	0.0436734	-0.0532807	-0.0191134	0.262243	0.212613	0.434019	0.123071	0.419483	0.0342742
HgAffx.19967.1	ref|NP_182290.1| ATP binding / ATP-dependent helicase/ helicase/ nucleic acid binding [Arabidopsis thaliana]	2.5e-31/94.6	HgAffx.19967.1.S1_at	5	-4.66114	-4.17912	-4.20902	-4.7054	-4.08297	-4.81257	0.376801	0.40069	0.381367	0.354067	0.620054	0.120343
HgAffx.20053.1	ref|NP_175290.1| binding [Arabidopsis thaliana]	5.7e-14/29.9	HgAffx.20053.1.S1_at	3	0.0894201	-0.0399765	0.090848	0.0118109	-0.120307	-0.134255	0.177361	0.140889	0.522518	0.280496	0.433297	0.0230412
HgAffx.20336.3	dbj|BAB33421.1| putative senescence-associated protein [Pisum sativum]	4.0e-66/45.1	HgAffx.20336.3.S1_at	1	1.08014	0.861109	1.13514	0.984359	1.18822	1.21195	0.236889	0.146507	0.52796	0.301389	0.535029	0.074577
HgAffx.20400.1	dbj|BAA10929.1| cytochrome P450 like_TBP [Nicotiana tabacum]	4.4e-24/63.3	HgAffx.20400.1.S1_at	3	-4.07526	-4.75455	-4.27771	-4.8606	-4.66541	-4.74446	0.331363	0.313803	0.536584	0.336094	0.706982	0.12087
HgAffx.22582.1	ref|NP_565576.1| cysteine-type endopeptidase/ ubiquitin thiolesterase [Arabidopsis thaliana]	1.7e-07/47.0	HgAffx.22582.1.S1_at	3	1.10135	1.01774	1.06665	0.796812	0.679695	0.682725	0.317398	0.322859	0.545873	0.0719792	0.528486	0.00236276
HgAffx.23921.1	emb|CAA82267.1| TATA box binding protein [Acetabularia peniculus]	5.0e-26/48.0	HgAffx.23921.1.S1_at	3	-3.16607	-4.8001	-4.30628	-4.67868	-4.367	-5.56504	0.0737994	0.278844	0.198355	0.35691	0.6654	0.0246677
HgAffx.2627.1	ref|NP_917573.1| P0681B11.30 [Oryza sativa (japonica cultivar-group)]	4.8e-07/40.6	HgAffx.2627.1.A1_at	1	-3.21637	-3.03844	-3.55037	-2.23022	-2.37014	-2.92192	0.410329	0.207538	0.303312	0.0598412	0.691666	0.0290328
HgAffx.4292.1	dbj|BAA20968.1| protein tyrosine-serine-threonine kinase [Arabidopsis thaliana]	2.2e-39/63.2	HgAffx.4292.1.S1_at	5	-4.96297	-3.86602	-4.02275	-4.29971	-5.01077	-5.29064	0.202799	0.372918	0.485829	0.39457	0.580152	0.0727408
HgAffx.4738.1	gb|AAW50988.1| ribosomal protein L39 [Triticum aestivum]	2.9e-17/83.6	HgAffx.4738.1.S1_at	2	-3.85339	-3.8804	-3.3759	-4.2987	-3.79824	-3.76768	0.475717	0.255876	0.542339	0.177702	0.591818	0.108539
HgAffx.5700.1	ref|NP_563707.1| structural constituent of ribosome [Arabidopsis thaliana]	4.2e-54/79.5	HgAffx.5700.1.S1_at	1	-2.68134	-4.35447	-3.43591	-2.52332	-2.42363	-2.73918	0.0198904	0.0961122	0.414486	0.131993	0.707979	0.00664577
HgAffx.7639.1	gb|AAM65729.1| unknown [Arabidopsis thaliana]	1.2e-06/37.7	HgAffx.7639.1.S1_at	1	-2.10232	-1.92668	-0.298055	1.34139	0.879144	-0.926761	0.423029	0.0315587	0.0536551	0.053395	0.591613	0.000336434
