# Supplementary material for: Sequence mining and transcript profiling to explore cyst nematode parasitism
Source: BMC Genomics. 2009 Jan 30;10:58. doi: 10.1186/1471-2164-10-58 (PMC2640417; doi:10.1186/1471-2164-10-58)
Supplement: Additional file 4 — Phytomicrobe-like H. glycines genes. Excel file showing H. glycines phytopathogen- and phytosymbiont-like contigs, probesets, expression cluster membership, mean expression data and q values. [file 1471-2164-10-58-S4.xls]

## Sheet: Sheet 1
Contig	BLASTX hit	E-value/% Identity	Probeset	Cluster	Egg	infJ2	parJ2	J3	J4	Female	Egg_infJ2	infJ2_parJ2	J4_Female	parJ2_J3	J3_J4	overall qvalue
HgAffx.10289.1	emb|CAC46718.1| Hypothetical transmembrane protein [Sinorhizobium meliloti]	5.8e-23/44.9	HgAffx.10289.1.S1_at	1	2.18806	1.28682	1.09966	0.815008	0.854748	0.547403	5.46e-05	0.0664177	0.037176	0.0369085	0.659966	5.05e-07
HgAffx.10335.1	ref|XP_368186.1| hypothetical protein MG01058.4 [Magnaporthe grisea 70-15]	3.3e-65/73.4	HgAffx.10335.1.S1_at	2	-3.54314	-3.10337	-3.44106	-3.03851	-3.22503	-4.90063	0.336824	0.307679	0.083264	0.332281	0.690625	0.0245778
HgAffx.12108.1	gb|EAA75284.1| hypothetical protein FG05467.1 [Gibberella zeae PH-1]	3.3e-10/45.0	HgAffx.12108.1.S1_at	1	-4.98561	-5.16583	-5.22143	-5.04681	-5.25618	-5.40855	0.349903	0.371848	0.438623	0.336105	0.606655	0.100549
HgAffx.12954.1	ref|NP_531642.1| sucrose hydrolase [Agrobacterium tumefaciens str. C58]	1.2e-13/37.5	HgAffx.12954.1.S1_at	3	-2.49728	0.772485	1.1862	1.16367	1.57214	1.59509	1.55e-05	0.117358	0.535058	0.443875	0.404274	7.77e-07
HgAffx.13499.1	ref|XP_757630.1| hypothetical protein UM01483.1 [Ustilago maydis 521]	2.4e-11/33.9	HgAffx.13499.1.S1_at	3	-4.70009	-5.7471	-5.16619	-4.90232	-3.95645	-4.38959	0.167628	0.249366	0.416738	0.384365	0.463838	0.0448243
HgAffx.13608.1	ref|NP_104265.1| glutamine synthetase [Mesorhizobium loti MAFF303099]	2.5e-38/51.2	HgAffx.13608.1.S1_at	3	-0.411264	0.232634	0.29738	0.741355	1.57497	1.11204	0.012905	0.339155	0.0811687	0.0683959	0.0395436	1.33e-05
HgAffx.15750.1	ref|XP_760960.1| hypothetical protein UM04813.1 [Ustilago maydis 521]	1.8e-15/40.1	HgAffx.15750.1.S1_at	3	-5.60833	-5.77474	-5.12219	-5.35675	-5.29206	-4.51033	0.326457	0.0298686	0.0408941	0.251684	0.692148	0.00147822
HgAffx.16111.1	ref|XP_361980.1| hypothetical protein MG04425.4 [Magnaporthe grisea 70-15]	2.2e-16/44.5	HgAffx.16111.1.S1_at	4	-4.91907	-5.10302	-4.41958	-5.10329	-3.61461	-4.60496	0.434309	0.226761	0.250696	0.267959	0.313878	0.0597048
HgAffx.16483.1	ref|XP_756534.1| ADP-ribosylation factor [Ustilago maydis 521]	1.2e-59/93.8	HgAffx.16483.1.S1_at	5	-3.26157	-3.24279	-3.29767	-3.62815	-3.75483	-3.07315	0.479542	0.395374	0.381895	0.385327	0.717018	0.122389
HgAffx.16496.1	emb|CAC47019.1| Probable mannitol 2-dehydrogenase protein [Sinorhizobium meliloti]	1.5e-23/58.4	HgAffx.16496.1.S1_at	3	-2.65815	-3.41519	-1.00905	-0.270248	0.344348	0.00725143	0.271122	0.0226103	0.462019	0.26688	0.591818	0.00130445
HgAffx.16548.1	ref|ZP_00547776.1| hypothetical protein Francci3DRAFT_1946 [Frankia sp. CcI3]	6.6e-06/41.7	HgAffx.16548.1.S1_at	3	-3.05046	-2.94226	-2.8754	-2.40788	0.25068	0.835268	0.43271	0.377635	0.241316	0.233882	0.0139771	9.17e-06
HgAffx.17197.1	ref|XP_758779.1| hypothetical protein UM02632.1 [Ustilago maydis 521]	6.2e-21/43.1	HgAffx.17197.1.S1_at	4	-4.5094	-4.10819	-4.29198	-4.81998	-4.20305	-4.11094	0.37804	0.36514	0.529351	0.325187	0.59709	0.119569
HgAffx.17226.1	gb|EAA68869.1| hypothetical protein FG01484.1 [Gibberella zeae PH-1]	4.4e-06/27.3	HgAffx.17226.1.S1_at	4	-4.75702	-4.75353	-5.24743	-5.18584	-4.30517	-4.99191	0.482343	0.27721	0.339916	0.444211	0.492698	0.106581
HgAffx.17283.1	ref|XP_761237.1| hypothetical protein UM05090.1 [Ustilago maydis 521]	6.7e-37/48.8	HgAffx.17283.1.S1_at	4	-5.18299	-4.99901	-4.67427	-5.5556	-3.96598	-4.5875	0.37218	0.229227	0.175958	0.0688652	0.0463901	0.00470417
HgAffx.17525.1	ref|YP_062940.1| pantoate--beta-alanine ligase [Leifsonia xyli subsp. xyli str. CTCB07]	3.7e-17/53.8	HgAffx.17525.1.S1_at	3	-1.58792	-0.00309855	-0.614117	-0.455796	0.399325	1.40981	0.00708553	0.120006	0.0795937	0.376293	0.274621	0.00019289
HgAffx.17597.1	gb|EAA68901.1| conserved hypothetical protein [Gibberella zeae PH-1]	5.4e-67/92.0	HgAffx.17597.1.S1_at	4	-4.59233	-4.86131	-4.31257	-4.89548	-4.22234	-4.57666	0.38178	0.216421	0.410309	0.245983	0.492698	0.104381
HgAffx.17806.1	ref|XP_760461.1| hypothetical protein UM04314.1 [Ustilago maydis 521]	2.8e-38/59.3	HgAffx.17806.1.S1_at	5	-3.48301	-3.25343	-3.71262	-3.3815	-4.86342	-2.96602	0.412525	0.273632	0.0635697	0.357356	0.270258	0.0301544
HgAffx.17985.1	gb|AAO61963.1| DNA polymerase [Aster yellows phytoplasma]	3.2e-16/36.6	HgAffx.17985.1.S1_at	1	-5.14684	-5.69449	-5.70203	-5.71662	-5.98927	-6.33856	0.25848	0.403889	0.406883	0.454794	0.648582	0.0662482
HgAffx.18348.1	gb|EAA67772.1| conserved hypothetical protein [Gibberella zeae PH-1]	2.2e-14/68.6	HgAffx.18348.1.S1_at	3	-5.78892	-4.75968	-5.05079	-5.06371	-4.04309	-5.32929	0.0976645	0.300136	0.0915018	0.455033	0.32885	0.0203198
HgAffx.18360.1	gb|EAN05607.1| Aldose 1-epimerase [Mesorhizobium sp. BNC1]	1.3e-62/54.5	HgAffx.18360.1.S1_at	3	-2.16732	0.0639904	0.188453	0.296851	0.420747	0.723477	3.24e-05	0.287548	0.219026	0.348486	0.626387	2.13e-06
HgAffx.18502.1	ref|NP_534929.1| mannitol 2-dehydrogenase [Agrobacterium tumefaciens str. C58]	1.6e-43/54.3	HgAffx.18502.1.S1_at	3	-0.0584746	-0.774104	0.812078	0.887596	1.21417	1.37984	0.0539153	0.00202258	0.426495	0.408163	0.513369	0.000113044
HgAffx.18743.1	emb|CAB59856.1| THI2p [Uromyces viciae-fabae]	7.3e-51/58.2	HgAffx.18743.1.S1_at	1	2.30283	-0.517084	-1.78987	-3.06161	-3.72526	-3.51972	0.00495207	0.0760168	0.487265	0.108205	0.532926	2.29e-05
HgAffx.18955.1	ref|NP_104265.1| glutamine synthetase [Mesorhizobium loti MAFF303099]	1.9e-21/41.3	HgAffx.18955.1.S1_at	3	-0.992486	-0.381357	-0.793946	-0.205833	0.735261	0.443786	0.0458677	0.10054	0.273279	0.0682769	0.0670408	0.000105972
HgAffx.19250.1	emb|CAG77069.1| ATP-dependent DNA helicase [Erwinia carotovora subsp. atroseptica SCRI1043]	3.3e-19/55.5	HgAffx.19250.1.A1_at	3	-3.40933	-3.18649	-3.02754	-3.0295	-2.83242	-3.01568	0.310079	0.298621	0.406719	0.458119	0.610967	0.0724375
			HgAffx.19250.1.S1_at	3	-0.744399	-0.607713	-1.02976	-0.62487	-0.526304	-0.30543	0.295263	0.0365828	0.243927	0.0669592	0.627607	0.0056139
HgAffx.19297.1	gb|EAA77782.1| hypothetical protein FG09733.1 [Gibberella zeae PH-1]	4.0e-40/74.1	HgAffx.19297.1.S1_at	3	-4.41849	-4.85886	-4.09282	-3.73442	-3.46271	-4.13025	0.361344	0.216326	0.35949	0.366126	0.67811	0.0821108
HgAffx.19353.1	gb|EAA77532.1| hypothetical protein FG07299.1 [Gibberella zeae PH-1]	1.7e-25/32.3	HgAffx.19353.1.S1_at	1	0.81443	0.437225	0.425167	0.0649613	0.0973183	0.149179	0.00359655	0.379036	0.40698	0.0129481	0.666371	2.46e-05
HgAffx.19720.1	ref|XP_757100.1| hypothetical protein UM00953.1 [Ustilago maydis 521]	1.3e-44/71.6	HgAffx.19720.1.S1_at	3	-5.30367	-6.05776	-5.71159	-5.12839	-5.09342	-5.11709	0.168642	0.277865	0.542774	0.230415	0.727701	0.0597097
HgAffx.20104.1	emb|CAC41591.1| Conserved hypothetical protein [Sinorhizobium meliloti]	3.8e-26/56.6	HgAffx.20104.1.S1_at	1	-0.576744	-1.25911	-1.1245	-0.932291	-1.03438	-1.11686	0.000997218	0.179241	0.388591	0.142968	0.564604	0.000837825
HgAffx.20741.1	ref|YP_362341.1| arabinogalactan endo-1,4-beta-galactosidase precursor [Xanthomonas campestris pv. vesicatoria str. 85-10]	6.5e-35/57.4	HgAffx.20741.1.S1_at	6	-4.03617	-2.32534	-4.62834	-4.88058	-4.71299	-5.00349	0.0409254	0.0120985	0.454776	0.37911	0.694326	0.00420821
HgAffx.23229.1	ref|ZP_00862994.1| conserved hypothetical protein [Bradyrhizobium sp. BTAi1]	9.6e-14/37.4	HgAffx.23229.1.S1_at	3	-1.4401	-0.231778	0.13719	-0.136121	0.699403	1.11276	0.000605641	0.0741946	0.108247	0.170291	0.0431869	3.6e-06
HgAffx.23512.1	gb|EAN07549.1| Phosphoribosyltransferase [Mesorhizobium sp. BNC1]	8.6e-52/52.8	HgAffx.23512.1.S1_at	1	2.5297	1.36912	1.38366	1.31202	1.37345	1.22571	1.43e-05	0.377137	0.192488	0.294544	0.612616	1.52e-06
HgAffx.23824.1	emb|CAC46718.1| Hypothetical transmembrane protein [Sinorhizobium meliloti]	4.3e-20/37.1	HgAffx.23824.1.S1_at	1	1.30723	-0.231449	-0.0246097	0.340198	-0.097049	-0.898226	0.000403839	0.221519	0.0296032	0.144754	0.314147	3.72e-05
HgAffx.2529.1	ref|NP_105252.1| hypothetical protein mll4364 [Mesorhizobium loti MAFF303099]	2.0e-19/42.1	HgAffx.2529.1.A1_at	2	-3.98923	-4.29917	-4.19024	-4.74459	-4.14161	-5.25207	0.391289	0.378548	0.205702	0.296847	0.574742	0.0753074
			HgAffx.2529.1.S1_at	5	-3.46872	-3.49929	-3.08608	-3.98408	-4.31894	-3.42804	0.477119	0.319641	0.329275	0.254681	0.673233	0.104462
HgAffx.3644.1	gb|EAN06818.1| Threonine aldolase [Mesorhizobium sp. BNC1]	3.1e-93/55.4	HgAffx.3644.1.S1_at	3	-2.10688	-0.949723	0.924741	1.30856	1.81092	1.39701	0.00127672	0.000106649	0.132627	0.11816	0.227783	2.09e-07
HgAffx.5422.1	emb|CAC47161.1| Conserved hypothetical protein [Sinorhizobium meliloti]	1.4e-33/43.6	HgAffx.5422.1.S1_at	3	0.885106	0.435707	0.511249	0.890879	1.39236	1.15174	0.00861452	0.279476	0.12494	0.0338576	0.0490343	5.08e-05
HgAffx.5508.1	ref|XP_370383.1| hypothetical protein MG06880.4 [Magnaporthe grisea 70-15]	5.3e-46/58.3	HgAffx.5508.1.S1_at	4	-4.764	-4.20295	-4.38401	-5.43694	-4.37779	-4.99611	0.314675	0.361623	0.361658	0.177427	0.433122	0.0814408
HgAffx.5624.1	ref|XP_757781.1| hypothetical protein UM01634.1 [Ustilago maydis 521]	8.3e-42/58.4	HgAffx.5624.1.S1_at	5	-3.50896	-3.88224	-4.03707	-4.02819	-4.08754	-3.58523	0.390912	0.372918	0.419678	0.457581	0.727036	0.122033
HgAffx.6177.1	gb|EAA69694.1| hypothetical protein FG00284.1 [Gibberella zeae PH-1]	7.1e-17/38.0	HgAffx.6177.1.S1_at	3	-4.47135	-3.18609	-3.95906	-3.01841	-2.33897	-2.64341	0.135227	0.21102	0.469506	0.213418	0.568642	0.0254305
HgAffx.6223.1	gb|EAA72689.1| hypothetical protein FG03242.1 [Gibberella zeae PH-1]	1.1e-23/68.8	HgAffx.6223.1.S1_at	3	-3.85302	-4.16093	-4.22457	-4.04899	-3.55713	-3.50785	0.410155	0.393199	0.540721	0.41989	0.634706	0.11874
HgAffx.6965.1	gb|AAK88960.1| AGR_L_776p [Agrobacterium tumefaciens str. C58]	1.7e-51/63.6	HgAffx.6965.1.S1_at	3	-2.14955	-1.69199	-1.8537	-1.34919	-0.758409	-0.733965	0.0743367	0.25736	0.528449	0.0727065	0.172655	0.000125159
HgAffx.9663.1	ref|NP_531642.1| sucrose hydrolase [Agrobacterium tumefaciens str. C58]	6.4e-13/32.1	HgAffx.9663.1.S1_at	3	-2.29979	0.754499	1.66433	1.29538	1.6463	1.54569	1.15e-05	0.00767057	0.456408	0.149646	0.409485	3.88e-07
