# Supplementary material for: Sequence mining and transcript profiling to explore cyst nematode parasitism
Source: BMC Genomics. 2009 Jan 30;10:58. doi: 10.1186/1471-2164-10-58 (PMC2640417; doi:10.1186/1471-2164-10-58)
Supplement: Additional file 5 — Soilmicrobe-like H. glycines genes. Excel file showing H. glycines soilmicrobe-like contigs, probesets, expression cluster membership, mean expression data and q values. [file 1471-2164-10-58-S5.xls]

## Sheet: Sheet 1
Contig	BLASTX hit	E-value/% Identity	Probeset	Cluster	Egg	infJ2	parJ2	J3	J4	Female	Egg_infJ2	infJ2_parJ2	J4_Female	parJ2_J3	J3_J4	overall qvalue
HgAffx.100.1	ref|YP_258233.1| thiol:disulfide interchange protein DsbC [Pseudomonas fluorescens Pf-5]	9.7e-69/96.3	HgAffx.100.1.A1_at	1	-4.40297	-3.51725	-4.34084	-3.76228	-4.31588	-2.95721	0.144605	0.130783	0.0893895	0.2434	0.541052	0.0250829
			HgAffx.100.1.S1_at	2	-4.09402	-3.09487	-3.7335	-3.51963	-4.6959	-4.58179	0.202517	0.248147	0.524106	0.404821	0.421784	0.0549097
HgAffx.11861.1	ref|NP_960651.1| hypothetical protein MAP1717 [Mycobacterium avium subsp. paratuberculosis K-10]	2.3e-16/59.4	HgAffx.11861.1.S1_at	2	-2.77638	-3.70119	-3.67382	-3.66775	-3.95801	-4.48478	0.101497	0.39617	0.304742	0.457146	0.629385	0.0177789
HgAffx.11878.1	gb|AAY86761.1| HIT family protein 1 [Chaetomium globosum]	1.3e-36/60.0	HgAffx.11878.1.S1_at	3	-4.46139	-4.78217	-5.08244	-4.0995	-4.61009	-4.60708	0.388107	0.325786	0.549991	0.18396	0.603694	0.107757
HgAffx.12107.1	ref|NP_949714.1| maltose O-acetyltransferase [Rhodopseudomonas palustris CGA009]	4.6e-25/50.4	HgAffx.12107.1.S1_at	1	-1.65695	-0.587637	-0.691197	0.038511	0.677924	0.555762	0.000743076	0.287955	0.387944	0.0145977	0.0802603	2.03e-06
HgAffx.1328.1	ref|ZP_00244991.1| COG1049: Aconitase B [Rubrivivax gelatinosus PM1]	4.2e-22/92.9	HgAffx.1328.1.A1_at	1	-4.3499	-4.26709	-4.43983	-4.33688	-2.78024	-4.12035	0.453963	0.347597	0.0893895	0.423105	0.167748	0.0172786
			HgAffx.1328.1.A1_x_at	1	-4.32183	-4.24702	-4.29877	-4.19006	-3.56105	-3.64508	0.467156	0.395844	0.534008	0.436461	0.606655	0.11577
			HgAffx.1328.1.S1_at	4	-4.13867	-3.25873	-3.1993	-4.08422	-3.37329	-4.84056	0.215103	0.391627	0.134688	0.21325	0.545938	0.040972
HgAffx.1334.1	ref|ZP_00461182.1| Hydrophobe/amphiphile efflux-1 HAE1 [Burkholderia cenocepacia HI2424]	5.9e-39/98.8	HgAffx.1334.1.A1_at	5	-5.40932	-5.21887	-4.33044	-4.8758	-4.53078	-4.43291	0.428126	0.163091	0.524838	0.296536	0.650315	0.0808797
			HgAffx.1334.1.S1_at	1	-5.92432	-4.74507	-5.47205	-3.85726	-4.20298	-3.9373	0.13777	0.208124	0.47454	0.0838174	0.651522	0.0154128
HgAffx.13464.1	ref|YP_347081.1| Uracil-DNA glycosylase [Pseudomonas fluorescens PfO-1]	2.4e-24/53.1	HgAffx.13464.1.S1_at	3	0.234235	-0.346918	-0.0223833	-0.0210922	0.0968113	0.678652	0.000653784	0.0116855	0.0029912	0.456886	0.463838	1.6e-05
HgAffx.14394.1	emb|CAB56513.1| putative thioredoxin-like protein [Mortierella alpina]	1.5e-21/50.4	HgAffx.14394.1.S1_at	4	-3.39199	-3.16681	-4.03748	-3.56225	-3.23672	-4.3321	0.403169	0.129655	0.153571	0.288904	0.636655	0.0535025
HgAffx.14448.1	ref|ZP_00645992.1| COG0317: Guanosine polyphosphate pyrophosphohydrolases/synthetases [Burkholderia mallei JHU]	7.6e-07/27.3	HgAffx.14448.1.S1_at	5	-5.18268	-3.54727	-2.54878	-3.59904	-3.30493	-4.23056	0.0904428	0.1694	0.291292	0.199036	0.674214	0.0205532
HgAffx.15425.1	emb|CAG90658.1| unnamed protein product [Debaryomyces hansenii CBS767]	3.3e-33/60.6	HgAffx.15425.1.S1_at	1	-3.31648	-2.93379	-3.15405	-2.58668	-2.04121	-3.03396	0.332815	0.332285	0.169776	0.249152	0.546522	0.0498055
HgAffx.15879.1	gb|AAY86760.1| 60S ribosomal protein L7 [Chaetomium globosum]	1.1e-51/66.0	HgAffx.15879.1.S1_at	1	-3.13402	-2.87877	-2.8694	-2.66313	-2.2394	-2.53832	0.37218	0.402904	0.416804	0.374682	0.573459	0.0819983
HgAffx.16069.1	gb|AAY86760.1| 60S ribosomal protein L7 [Chaetomium globosum]	2.6e-33/74.1	HgAffx.16069.1.S1_at	1	-4.09708	-3.18966	-3.92262	-4.58036	-3.03762	-3.00321	0.216598	0.216658	0.542774	0.277821	0.30295	0.0444523
HgAffx.16373.1	emb|CAG87702.1| unnamed protein product [Debaryomyces hansenii CBS767]	3.6e-31/75.5	HgAffx.16373.1.S1_at	2	-2.9513	-3.63091	-3.77034	-3.42198	-5.72754	-5.30932	0.215239	0.361084	0.382681	0.330546	0.061063	0.00109488
HgAffx.16670.1	ref|XP_330983.1| hypothetical protein [Neurospora crassa]	7.0e-56/73.9	HgAffx.16670.1.S1_at	1	-4.33476	-4.27674	-5.3501	-5.23103	-4.51578	-3.75212	0.468482	0.14319	0.324879	0.429426	0.556398	0.0543651
HgAffx.17636.1	ref|XP_329435.1| hypothetical protein [Neurospora crassa]	1.9e-55/68.3	HgAffx.17636.1.S1_at	1	-4.14744	-4.22056	-4.75869	-4.52817	-3.99162	-4.0512	0.46326	0.256241	0.535313	0.392408	0.591613	0.111309
HgAffx.18477.1	ref|ZP_00411614.1| FAD linked oxidase, N-terminal [Arthrobacter sp. FB24]	1.3e-23/45.8	HgAffx.18477.1.S1_at	5	-3.1239	-1.09292	-0.757252	-1.19272	-1.07833	-0.797172	0.0136519	0.293506	0.445029	0.301567	0.706982	0.00446519
HgAffx.18833.1	emb|CAG89467.1| unnamed protein product [Debaryomyces hansenii CBS767]	1.7e-06/24.5	HgAffx.18833.1.S1_at	6	0.611954	0.189263	-0.239216	-0.01036	-0.0281908	0.286383	0.0190037	0.0162875	0.0917761	0.131286	0.717018	0.000436565
HgAffx.1949.1	ref|YP_352087.1| hypothetical protein RSP_2035 [Rhodobacter sphaeroides 2.4.1]	3.9e-07/29.3	HgAffx.1949.1.S1_at	1	-4.55516	-3.2967	-4.78558	-4.45639	-3.73925	-4.0822	0.146814	0.0856521	0.459719	0.374682	0.563214	0.0689929
HgAffx.19619.1	ref|ZP_00284411.1| COG3195: Uncharacterized protein conserved in bacteria [Burkholderia fungorum LB400]	1.2e-31/43.9	HgAffx.19619.1.S1_at	1	0.854164	1.62212	1.31549	1.22597	1.74642	1.35134	0.00178171	0.0632484	0.0689197	0.329608	0.0943397	0.000592579
HgAffx.19672.1	gb|EAL88000.1| Phosphotransferase enzyme family domain protein [Aspergillus fumigatus Af293]	1.2e-22/54.5	HgAffx.19672.1.S1_at	2	-3.51109	-4.93355	-4.40966	-4.8052	-4.9333	-5.55542	0.138242	0.28971	0.389164	0.365822	0.71589	0.0552429
HgAffx.22073.1	gb|AAF74348.1| putative sugar permease [Lactobacillus casei]	5.2e-12/40.8	HgAffx.22073.1.S1_at	1	-2.16431	-0.287518	-1.39779	-1.75726	-1.05339	0.151865	0.000520485	0.00795442	0.016114	0.200682	0.217961	5.34e-05
HgAffx.22401.1	emb|CAA56302.1| CDS2 [Streptomyces griseus]	1.1e-08/38.8	HgAffx.22401.1.S1_at	2	-0.0848782	-0.217294	-0.187163	-1.03192	-1.23666	-1.48072	0.347903	0.380474	0.293264	0.0204205	0.552012	0.000104052
HgAffx.23634.1	gb|EAL93044.1| RNA polymerase II transcriptional coactivator, putative [Aspergillus fumigatus Af293]	8.1e-10/54.9	HgAffx.23634.1.S1_at	2	2.5868	2.26499	2.74631	2.44854	2.52775	2.35733	0.0344857	0.00652256	0.222755	0.0622549	0.611318	0.00560205
HgAffx.2441.1	emb|CAB95978.1| putative acetyltransferase [Streptomyces coelicolor A3(2)]	1.2e-11/44.0	HgAffx.2441.1.A1_at	3	-3.17062	-4.70876	-3.56239	-3.14549	-3.65787	-3.01694	0.0996847	0.137954	0.368987	0.351597	0.619496	0.0565839
			HgAffx.2441.1.S1_at	5	-4.14037	-4.00707	0.200739	-0.667153	-1.59781	-1.70651	0.407703	2.98e-05	0.491259	0.0742329	0.214064	3.43e-06
HgAffx.3280.1	ref|ZP_00402145.1| hypothetical protein AdehDRAFT_0506 [Anaeromyxobacter dehalogenans 2CP-C]	6.1e-26/68.0	HgAffx.3280.1.A1_at	3	-4.54029	-4.53265	-5.17172	-3.93064	-4.73539	-4.18477	0.481661	0.246005	0.39091	0.153403	0.530842	0.0939015
			HgAffx.3280.1.S1_at	3	-4.70069	-5.88077	-4.90285	-4.5449	-4.41281	-4.42906	0.03765	0.0547228	0.544327	0.286634	0.686035	0.0111939
HgAffx.4107.1	ref|ZP_00241912.1| COG4391: Uncharacterized protein conserved in bacteria [Rubrivivax gelatinosus PM1]	7.7e-22/75.3	HgAffx.4107.1.A1_at	4	-4.6932	-4.65145	-4.33376	-5.0679	-4.22032	-4.94791	0.471463	0.315927	0.306324	0.235653	0.476138	0.103483
			HgAffx.4107.1.S1_at	1	-3.62828	-3.53931	-4.34007	-4.09667	-3.28768	-3.64437	0.440515	0.0752525	0.351262	0.333342	0.312459	0.0329246
HgAffx.4455.1	ref|XP_662922.1| hypothetical protein AN5318.2 [Aspergillus nidulans FGSC A4]	2.4e-39/47.2	HgAffx.4455.1.S1_at	1	1.09403	1.40494	0.931109	0.807018	0.927937	1.34894	0.0359191	0.00630847	0.0277493	0.233882	0.524945	0.000631887
HgAffx.5162.1	ref|YP_011575.1| thiamine-phosphate pyrophosphorylase [Desulfovibrio vulgaris subsp. vulgaris str. Hildenborough]	3.5e-34/47.9	HgAffx.5162.1.S1_at	1	-1.51481	-1.55188	-1.69602	-1.58691	-1.10999	-1.07506	0.444466	0.254762	0.51409	0.335707	0.207345	0.00678708
HgAffx.5847.1	emb|CAC28580.2| hypothetical protein [Neurospora crassa]	3.7e-10/34.1	HgAffx.5847.1.S1_at	2	-5.41545	-6.07632	-5.40595	-5.33893	-5.73088	-5.89723	0.130411	0.102619	0.461022	0.426501	0.541052	0.0573461
HgAffx.5970.1	ref|XP_330736.1| hypothetical protein ( (AJ297911) 14-3-3-like protein [Hypocrea jecorina] ) [Neurospora crassa]	7.7e-75/76.9	HgAffx.5970.1.S1_at	2	-2.89484	-2.3311	-2.55211	-3.01539	-3.55904	-3.7729	0.260844	0.333051	0.473619	0.289019	0.550054	0.0305072
HgAffx.5978.1	ref|XP_657671.1| hypothetical protein AN0067.2 [Aspergillus nidulans FGSC A4]	1.9e-49/85.7	HgAffx.5978.1.S1_at	5	-4.95289	-4.5675	-4.02074	-3.71983	-4.41238	-5.19297	0.369481	0.261678	0.30925	0.37537	0.5532	0.0604208
HgAffx.7334.1	ref|ZP_00414612.1| Phosphoribosyltransferase [Arthrobacter sp. FB24]	2.4e-40/57.1	HgAffx.7334.1.S1_at	6	2.02923	0.130313	-0.0093632	-0.423124	-0.502754	0.40316	1.15e-05	0.211955	0.00305643	0.0452789	0.634706	4.61e-07
HgAffx.9667.1	ref|ZP_00209197.1| COG0486: Predicted GTPase [Magnetospirillum magnetotacticum MS-1]	3.2e-08/43.0	HgAffx.9667.1.S1_at	2	0.438553	-0.345364	0.187954	-0.206409	-0.333895	-0.299428	0.00274061	0.0155804	0.508267	0.0676432	0.587137	0.000846142
