# Supplementary material for: Sequence mining and transcript profiling to explore cyst nematode parasitism
Source: BMC Genomics. 2009 Jan 30;10:58. doi: 10.1186/1471-2164-10-58 (PMC2640417; doi:10.1186/1471-2164-10-58)
Supplement: Additional file 6 — 'Other' microbe-like H. glycines genes. Excel file showing H. glycines 'other' microbe-like contigs, probesets, expression cluster membership, mean expression data and q values. [file 1471-2164-10-58-S6.xls]

## Sheet: Sheet 1
Contig	BLASTX hit	E-value/% Identity	Probeset	Cluster	Egg	infJ2	parJ2	J3	J4	Female	Egg_infJ2	infJ2_parJ2	J4_Female	parJ2_J3	J3_J4	overall qvalue
HgAffx.11519.1	ref|XP_453836.1| unnamed protein product [Kluyveromyces lactis]	9.6e-24/75.3	HgAffx.11519.1.S1_at	1	0.909493	0.911208	0.771412	0.677472	1.00914	0.778792	0.480597	0.161704	0.122172	0.279949	0.145403	0.0201673
HgAffx.12001.1	emb|CAA40901.1| ribosomal protein L3 [Schizosaccharomyces pombe]	6.4e-65/83.2	HgAffx.12001.1.S1_at	2	-5.17926	-4.46813	-4.2695	-5.3998	-4.08782	-4.25677	0.234489	0.34885	0.497997	0.131115	0.299566	0.0463145
HgAffx.13312.1	gb|AAB64578.1| Sam1p: Adenosylhomocysteinase [Saccharomyces cerevisiae]	5.1e-69/83.0	HgAffx.13312.1.S1_at	3	-5.39303	-5.4177	-5.2955	-5.53676	-5.58556	-5.47958	0.470923	0.346806	0.495744	0.327068	0.71766	0.122674
HgAffx.13595.1	emb|CAB53081.1| SPCC16A11.09c [Schizosaccharomyces pombe]	2.6e-21/42.4	HgAffx.13595.1.S1_at	4	-2.99506	-4.31745	-2.71311	-3.10049	-3.13309	-3.178	0.0610901	0.0280141	0.536625	0.316649	0.730417	0.0313264
HgAffx.13957.1	tpe|CAJ00230.1| TPA: gag-pol polyprotein [Schistosoma mansoni]	1.2e-42/54.4	HgAffx.13957.1.S1_at	3	-2.92766	-3.82248	-3.22376	-3.51693	-4.15136	-4.04682	0.185416	0.228674	0.520948	0.368072	0.549093	0.0650385
HgAffx.14346.1	emb|CAA20752.1| rpl12-1 [Schizosaccharomyces pombe]	1.7e-57/75.0	HgAffx.14346.1.S1_at	5	-3.28763	-3.14004	-2.85469	-3.30931	-3.53924	-4.0129	0.435465	0.316795	0.375178	0.304201	0.671606	0.0792803
HgAffx.14645.1	ref|YP_047926.1| putative transcriptional activator (TenA family) [Acinetobacter sp. ADP1]	8.0e-16/40.8	HgAffx.14645.1.S1_at	2	-1.74016	-0.707022	0.722338	1.29924	2.10441	1.49993	0.014176	0.00337694	0.130323	0.110316	0.18312	2.76e-06
HgAffx.14656.1	ref|XP_713301.1| mitochondrial glutamyl-tRNA synthetase [Candida albicans SC5314]	8.2e-35/51.2	HgAffx.14656.1.S1_at	1	-2.99469	-3.53433	-4.37221	-3.32927	-2.63078	-2.70349	0.257438	0.120129	0.52528	0.110687	0.464763	0.0142733
HgAffx.15025.1	emb|CAD27506.1| rpl18-2 [Schizosaccharomyces pombe]	1.7e-37/56.9	HgAffx.15025.1.S1_at	2	-5.04481	-4.69438	-4.28298	-3.46918	-4.43814	-4.35662	0.395089	0.31131	0.533434	0.255765	0.49902	0.0808797
HgAffx.15236.1	gb|AAY61378.1| Biotin synthase [Rickettsia felis URRWXCal2]	4.8e-45/63.1	HgAffx.15236.1.S1_at	2	-3.3492	-2.68628	-1.78428	-1.10978	-0.667102	-0.199407	0.181779	0.0858576	0.330302	0.181085	0.559644	0.000241068
HgAffx.15606.1	emb|CAA93542.1| byr3 [Schizosaccharomyces pombe]	2.9e-31/43.7	HgAffx.15606.1.S1_at	5	-4.88144	-3.52591	-4.22119	-3.69641	-4.44965	-4.71206	0.0391013	0.146189	0.436927	0.244028	0.421784	0.0220861
HgAffx.15645.1	gb|AAW46018.1| transporter, putative [Cryptococcus neoformans var. neoformans JEC21]	3.6e-24/39.1	HgAffx.15645.1.S1_at	6	-3.87184	-3.12557	-5.00368	-3.76331	-3.55732	-3.70488	0.282286	0.0541462	0.517122	0.168217	0.696549	0.0603746
HgAffx.15907.1	ref|NP_820997.1| cystathionine beta-synthase, putative [Coxiella burnetii RSA 493]	4.6e-15/55.8	HgAffx.15907.1.S1_at	4	-0.916123	-1.12723	-0.841447	-0.97953	-0.658588	-0.697056	0.116755	0.0449773	0.485355	0.221603	0.183427	0.00529539
HgAffx.16074.1	ref|NP_787639.1| pseudouridylate synthase-like protein [Tropheryma whipplei str. Twist]	1.6e-08/34.8	HgAffx.16074.1.S1_at	3	0.97468	0.765262	0.978445	0.540765	0.67819	0.631756	0.0890428	0.0680991	0.454816	0.0152613	0.457441	0.00215385
HgAffx.16323.1	gb|AAX27136.2| SJCHGC07961 protein [Schistosoma japonicum]	2.6e-07/43.6	HgAffx.16323.1.S1_at	3	1.0057	0.248955	0.337107	0.22196	0.251954	0.521456	0.000281414	0.237031	0.0756123	0.228369	0.688292	7.93e-05
HgAffx.16510.1	gb|AAL22592.1| orotate phosphoribosyltransferase [Salmonella typhimurium LT2]	1.6e-50/66.9	HgAffx.16510.1.S1_at	5	-3.42272	-2.8709	-3.4097	-2.76003	-3.37161	-4.32865	0.205105	0.169893	0.114455	0.169864	0.442533	0.0116604
HgAffx.16829.1	gb|AAG01037.1| cytosolic leucyl-tRNA synthetase [Candida albicans]	1.2e-07/28.4	HgAffx.16829.1.S1_at	1	-4.0636	-3.92391	-4.57053	-4.01506	-3.77255	-4.70181	0.457581	0.285747	0.347317	0.348186	0.699872	0.11811
HgAffx.17447.1	ref|XP_724858.1| eukaryotic translation initiation factor 3 subunit 10 [Plasmodium yoelii yoelii str. 17XNL]	1.5e-17/31.9	HgAffx.17447.1.S1_at	2	-4.30356	-3.67301	-0.0172941	1.44087	3.15752	3.10094	0.313756	0.00500516	0.538427	0.131341	0.294128	1.22e-05
HgAffx.17633.1	emb|CAA97707.1| TIS11 [Saccharomyces cerevisiae]	5.0e-07/36.9	HgAffx.17633.1.S1_at	2	-0.260193	0.0218217	0.595171	1.2304	0.694645	0.986232	0.154477	0.0198947	0.200008	0.0298091	0.159867	6.11e-05
HgAffx.1831.1	dbj|BAD91034.1| esterase [Malassezia pachydermatis]	1.2e-19/39.3	HgAffx.1831.1.A1_at	2	-5.78671	-5.00006	-4.59436	-4.28856	-5.34634	-5.00476	0.234655	0.29537	0.446818	0.370755	0.421784	0.0614222
			HgAffx.1831.1.S1_at	3	-3.36581	-3.85779	-4.00942	-4.73022	-3.60484	-2.85205	0.32408	0.365762	0.302387	0.242626	0.387726	0.0368676
HgAffx.18352.1	gb|EAA68630.1| hypothetical protein FG01164.1 [Gibberella zeae PH-1]	5.3e-11/84.8	HgAffx.18352.1.S1_at	1	-3.19635	-3.77985	-3.79373	-3.24463	-3.43142	-4.22815	0.270506	0.4024	0.258413	0.272257	0.686334	0.0792502
HgAffx.18376.1	ref|NP_220760.1| ADP,ATP CARRIER PROTEIN (tlc2) [Rickettsia prowazekii str. Madrid E]	3.4e-23/66.6	HgAffx.18376.1.S1_at	4	-4.21685	-5.53962	-4.70514	-4.08425	-5.06429	-4.41841	0.225793	0.265246	0.426802	0.346785	0.57241	0.105064
HgAffx.18383.1	gb|AAW27851.1| SJCHGC02198 protein [Schistosoma japonicum]	3.7e-24/37.5	HgAffx.18383.1.S1_at	6	-4.03063	-3.71206	-4.29416	-4.01254	-4.99888	-4.25882	0.41847	0.294789	0.384831	0.402949	0.545437	0.111102
HgAffx.18800.1	ref|NP_904660.1| ATP-dependent DNA helicase RecG [Porphyromonas gingivalis W83]	7.4e-15/45.8	HgAffx.18800.1.S1_at	4	-3.42606	-3.67962	-3.16688	-3.48914	-2.95606	-3.11953	0.374845	0.207827	0.48586	0.326554	0.52728	0.0974344
HgAffx.19014.1	gb|AAW24785.1| SJCHGC06165 protein [Schistosoma japonicum]	1.1e-35/40.2	HgAffx.19014.1.S1_at	3	0.955912	1.101	0.624542	0.517551	0.710767	0.354127	0.126858	0.00168188	0.017614	0.204757	0.258858	4.12e-05
HgAffx.19081.1	ref|XP_504734.1| hypothetical protein [Yarrowia lipolytica]	4.4e-85/73.6	HgAffx.19081.1.S1_at	3	-3.77728	-3.59062	-4.18431	-4.67304	-4.99027	-4.53675	0.43271	0.248652	0.412325	0.320148	0.662417	0.0634943
HgAffx.19220.1	gb|AAW45938.1| metacaspase, putative [Cryptococcus neoformans var. neoformans JEC21]	2.4e-19/39.5	HgAffx.19220.1.S1_at	6	-3.42313	-3.5126	-4.50436	-3.57029	-4.07777	-3.61432	0.451405	0.0873859	0.355101	0.133847	0.552448	0.0558238
HgAffx.19378.1	tpe|CAJ00233.1| TPA: gag-pol polyprotein [Schistosoma mansoni]	1.2e-16/28.4	HgAffx.19378.1.S1_at	2	-4.66286	-3.67945	-3.66275	-3.25492	-3.82918	-2.68212	0.231129	0.402855	0.254092	0.363057	0.615899	0.0611599
HgAffx.2011.1	ref|ZP_00757908.1| hypothetical protein VchoM_01003426 [Vibrio cholerae MO10]	3.0e-14/70.5	HgAffx.2011.1.A1_at	3	-3.6173	-4.47812	-5.4414	-4.99755	-4.82275	-4.60083	0.120182	0.0760168	0.453913	0.269586	0.674625	0.0121959
			HgAffx.2011.1.S1_at	2	-4.67093	-4.65889	-4.30991	-4.48055	-4.356	-3.1993	0.480873	0.334662	0.265291	0.423496	0.717018	0.086608
			HgAffx.2011.1.S1_x_at	2	-4.58243	-3.10104	-3.27051	-3.94378	-3.5474	-3.44755	0.102848	0.366219	0.52637	0.278979	0.64731	0.0711103
HgAffx.20269.1	ref|XP_742387.1| hypothetical protein PC302594.00.0 [Plasmodium chabaudi]	7.7e-08/47.3	HgAffx.20269.1.S1_at	2	-6.25414	-4.97585	-4.16535	-4.30294	-5.07551	-4.4826	0.201223	0.2486	0.418645	0.433205	0.591613	0.0588613
HgAffx.20416.1	ref|YP_145097.1| alanyl-tRNA synthetase [Thermus thermophilus HB8]	1.3e-11/33.6	HgAffx.20416.1.S1_at	3	1.81619	1.39909	1.59702	1.18933	1.06006	1.07974	0.0211847	0.128132	0.5226	0.0392218	0.543726	0.000405574
HgAffx.20625.1	ref|ZP_00831710.1| hypothetical protein YintA_01003971 [Yersinia intermedia ATCC 29909]	2.8e-08/86.9	HgAffx.20625.1.S1_at	5	-4.5659	-3.52349	-3.35248	-3.64669	-3.74991	-4.35918	0.108088	0.350051	0.305089	0.350998	0.71021	0.0445892
HgAffx.20627.1	emb|CAH03496.1| hypothetical protein [Paramecium tetraurelia]	3.0e-29/52.1	HgAffx.20627.1.S1_at	1	-3.85483	-5.19652	-4.82725	-5.11393	-4.26107	-5.52865	0.103538	0.3059	0.167242	0.376506	0.490121	0.0416708
HgAffx.21118.1	gb|AAP80699.1| 40S ribosome protein S5 [Griffithsia japonica]	2.4e-49/80.1	HgAffx.21118.1.S1_at	5	-5.19774	-3.61883	-3.51859	-4.04218	-4.64452	-4.75895	0.0835992	0.38207	0.522518	0.315203	0.587868	0.0411629
HgAffx.21225.1	ref|NP_704833.1| hypothetical protein [Plasmodium falciparum 3D7]	2.5e-10/39.4	HgAffx.21225.1.S1_at	3	0.330056	0.1812	-0.495414	-1.6594	-2.19142	-1.71732	0.291771	0.00864049	0.0703913	0.00283259	0.142931	6.34e-07
HgAffx.22415.1	ref|NP_965735.1| hypothetical protein LJ0520 [Lactobacillus johnsonii NCC 533]	5.0e-33/56.7	HgAffx.22415.1.S1_at	4	2.02516	1.39681	1.78038	1.71969	1.62946	1.67362	0.000332969	0.00502528	0.44043	0.313263	0.530014	0.000359029
HgAffx.22430.1	ref|NP_704944.1| small heat shock protein, putative [Plasmodium falciparum 3D7]	1.2e-15/33.8	HgAffx.22430.1.S1_at	6	-4.54562	-3.67832	-4.80634	-3.6951	-5.09964	-3.25873	0.181265	0.0938022	0.0590636	0.131286	0.265972	0.0163815
HgAffx.23518.1	gb|AAW27833.1| SJCHGC07075 protein [Schistosoma japonicum]	7.2e-16/46.8	HgAffx.23518.1.S1_at	5	0.233719	0.394361	0.735868	0.455845	0.578869	0.303348	0.272016	0.0734577	0.194536	0.147511	0.603694	0.022023
HgAffx.3127.1	ref|YP_145284.1| repeat motif-containing protein [Thermus thermophilus HB8]	2.2e-08/34.0	HgAffx.3127.1.A1_at	2	-2.98835	-2.59019	0.0734902	-0.342842	-0.206796	-1.60705	0.236028	0.000395026	0.0241842	0.22427	0.671606	2.1e-05
			HgAffx.3127.1.A1_x_at	2	-2.29394	-2.16332	0.359075	0.086112	0.238249	-1.25713	0.381842	0.000107161	0.006221	0.252835	0.638259	5.66e-06
			HgAffx.3127.1.S1_at	2	-0.999559	-0.564302	2.43386	2.34051	1.94468	0.795936	0.0498645	2.25e-06	0.00278953	0.348264	0.259654	1.37e-07
			HgAffx.3127.1.S1_x_at	2	-0.731926	-0.296689	2.65683	2.51775	2.05381	0.778557	0.0766992	5.91e-06	0.00339336	0.315602	0.257467	2.71e-07
HgAffx.3734.1	ref|ZP_00507553.1| DNA-directed RNA polymerase [Polaromonas sp. JS666]	4.8e-33/80.8	HgAffx.3734.1.A1_at	1	-5.46277	-5.58149	-5.66781	-5.53783	-4.18861	-5.10564	0.450005	0.383467	0.250142	0.423027	0.322909	0.0519994
HgAffx.3755.1	dbj|BAB80772.1| deoxycytidylate deaminase [Clostridium perfringens str. 13]	4.3e-21/72.3	HgAffx.3755.1.A1_at	4	-2.22018	-4.0437	-2.50443	-2.93153	-2.33769	-2.27292	0.0445085	0.0593426	0.534427	0.332895	0.574907	0.0299963
			HgAffx.3755.1.S1_at	2	0.0852658	-0.956576	0.31294	0.70822	0.625909	0.931004	0.00425118	0.00188785	0.252649	0.138493	0.675031	8.66e-05
HgAffx.4077.1	emb|CAA60928.1| ORF YJR83.7 [Saccharomyces cerevisiae]	1.9e-13/51.3	HgAffx.4077.1.A1_at	3	2.09824	1.59129	1.67446	1.37854	1.29808	1.29397	0.00678434	0.275992	0.54482	0.0727065	0.617028	0.000250574
HgAffx.4198.1	ref|ZP_00597873.1| hypothetical protein RmetDRAFT_1773 [Ralstonia metallidurans CH34]	6.8e-15/59.0	HgAffx.4198.1.A1_at	1	-2.33953	-2.91086	-2.95993	-2.77943	-2.5968	-4.16223	0.277994	0.392098	0.0852693	0.400609	0.688477	0.0277143
			HgAffx.4198.1.A1_s_at	6	-4.25525	-2.60447	-3.59567	-4.27419	-5.55103	-3.58611	0.0703066	0.153056	0.0760347	0.268604	0.369901	0.00966452
			HgAffx.4198.1.S1_at	4	-4.41422	-5.27737	-3.36434	-4.12694	-3.85465	-3.74275	0.25066	0.0518758	0.52528	0.268125	0.681064	0.0537859
			HgAffx.4198.1.S1_s_at	6	-5.10119	-2.61848	-5.41415	-4.8107	-4.48651	-4.60886	0.0925869	0.0549795	0.533434	0.359296	0.694326	0.0549237
HgAffx.4608.1	gb|AAX30367.1| SJCHGC03111 protein [Schistosoma japonicum]	2.4e-06/31.9	HgAffx.4608.1.S1_at	2	-1.72829	-1.97571	-1.52803	-0.46175	-0.949897	-0.223522	0.307076	0.137685	0.0994649	0.0304822	0.404274	0.000447153
HgAffx.5082.1	emb|CAA93291.2| cdc8 [Schizosaccharomyces pombe]	2.9e-19/32.9	HgAffx.5082.1.S1_at	1	-4.39995	-4.12124	-5.58945	-3.99662	-4.14193	-5.59544	0.406718	0.0789657	0.14739	0.0947054	0.707979	0.0299306
HgAffx.5298.1	ref|XP_448509.1| unnamed protein product [Candida glabrata]	6.6e-49/69.8	HgAffx.5298.1.S1_at	5	-4.73658	-4.58099	-3.63023	-4.62698	-4.42642	-4.53903	0.434427	0.128563	0.517122	0.15678	0.683591	0.0805721
HgAffx.5404.1	ref|ZP_00142725.1| hypothetical protein [Rickettsia sibirica 246]	4.0e-19/62.5	HgAffx.5404.1.S1_at	5	-2.05383	-0.75596	-0.223713	-0.463675	-0.438692	-1.53055	0.0225611	0.161059	0.0767657	0.338376	0.729643	0.0022976
HgAffx.5540.1	emb|CAA19336.1| SPCC338.05c [Schizosaccharomyces pombe]	1.4e-42/59.4	HgAffx.5540.1.S1_at	1	-3.82107	-4.12878	-4.89738	-4.26841	-3.8123	-4.80874	0.403169	0.217011	0.267049	0.294029	0.634003	0.0878034
HgAffx.6494.1	ref|XP_453746.1| unnamed protein product [Kluyveromyces lactis]	5.2e-16/41.1	HgAffx.6494.1.S1_at	2	-2.13922	-0.827488	-1.25794	-1.23414	-0.921204	-0.613307	7.86e-05	0.0208767	0.111737	0.426501	0.26385	1.49e-05
HgAffx.6752.1	gb|EAL20642.1| hypothetical protein CNBE3070 [Cryptococcus neoformans var. neoformans B-3501A]	1.8e-06/38.6	HgAffx.6752.1.S1_at	4	-3.43667	-4.80454	-4.50277	-3.52978	-3.93061	-3.24401	0.0627496	0.307899	0.287091	0.147511	0.612129	0.0238175
HgAffx.7209.1	gb|AAU09693.1| YDR091C [Saccharomyces cerevisiae]	1.0e-71/73.1	HgAffx.7209.1.S1_at	2	-0.328403	-0.322179	-0.309997	-0.155831	0.0647862	0.0984421	0.468352	0.378959	0.464626	0.117229	0.187386	0.00030924
HgAffx.8284.1	tpe|CAJ00230.1| TPA: gag-pol polyprotein [Schistosoma mansoni]	1.9e-52/61.1	HgAffx.8284.1.S1_at	6	-3.48998	-3.95222	-4.67376	-3.88368	-4.95778	-3.92888	0.358176	0.231759	0.263261	0.25604	0.458722	0.0726822
HgAffx.8484.1	tpe|CAJ00229.1| TPA: gag-pol polyprotein [Schistosoma mansoni]	3.4e-13/25.1	HgAffx.8484.1.A1_at	5	-2.90304	-2.50528	-2.54821	-2.80601	-2.90039	-2.90041	0.250153	0.385771	0.550963	0.318713	0.697027	0.104588
