# Supplementary material for: Sequence mining and transcript profiling to explore cyst nematode parasitism
Source: BMC Genomics. 2009 Jan 30;10:58. doi: 10.1186/1471-2164-10-58 (PMC2640417; doi:10.1186/1471-2164-10-58)
Supplement: Additional file 7 — H. glycines parasitism-associated candidate genes. Excel file showing the combined H. glycines genes identified (pooled from additional files 1, 2, 3, 4, 5, 6). [file 1471-2164-10-58-S7.xls]

## Sheet: Sheet1
H. glycines Contig	Subgroup*	BLASTX hit	BLASTX e-value/% identity
HgAffx.100.1	SM	ref|YP_258233.1| thiol:disulfide interchange protein DsbC [Pseudomonas fluorescens Pf-5]	9.7e-69/96.3
HgAffx.10017.1	S	emb|CAB88203.1| putative cuticular collagen [Globodera pallida]	1.0e-38/89.1
HgAffx.10018.1	S	ref|XP_796474.1| PREDICTED: similar to RAB interacting factor [Strongylocentrotus purpuratus]	1.2e-11/33.3
HgAffx.101.1	S	gb|AAG21335.1| hypothetical esophageal gland cell secretory protein 5 [Heterodera glycines]	2.5e-44/66.6
HgAffx.10112.1	S	ref|XP_782023.1| PREDICTED: similar to jumonji domain containing 4 [Strongylocentrotus purpuratus]	3.3e-13/33.8
HgAffx.10130.1	S	novel
HgAffx.10149.1	S	sp|P19398| Trypsin inhibitor (ATI) [Ascaris suum]	6.9e-11/50.9
HgAffx.10188.1	S	gb|EAA09153.2| ENSANGP00000013498 [Anopheles gambiae str. PEST]	1.8e-65/70.6
HgAffx.10191.1	S	novel
HgAffx.102.1	S	gb|AAG21333.1| hypothetical esophageal gland cell secretory protein 3 [Heterodera glycines]	1.5e-40/100.0
HgAffx.10272.1	S	dbj|BAA12315.1| actin [Schizosaccharomyces pombe]	4.0e-91/89.6
HgAffx.10289.1	PS	emb|CAC46718.1| Hypothetical transmembrane protein [Sinorhizobium meliloti]	5.8e-23/44.9
HgAffx.103.1	S, P	gb|AAG21332.1| hypothetical esophageal gland cell secretory protein 2 [Heterodera glycines]	7.5e-67/88.4
HgAffx.10335.1	PS	ref|XP_368186.1| hypothetical protein MG01058.4 [Magnaporthe grisea 70-15]	3.3e-65/73.4
HgAffx.10355.1	S	novel
HgAffx.10710.1	S	pir||T15867 hypothetical protein C56G2.6 [Caenorhabditis elegans]	4.3e-73/48.7
HgAffx.10712.1	PL	dbj|BAD73620.1| putative legumaturain [Oryza sativa (japonica cultivar-group)]	8.9e-11/28.8
HgAffx.10813.1	S	emb|CAA88850.1| Hypothetical protein C44F1.3 [Caenorhabditis elegans]	3.2e-47/38.2
HgAffx.10920.1	S	novel
HgAffx.10922.1	S	ref|XP_416312.1| PREDICTED: similar to KIAA1033 protein [Gallus gallus]	6.7e-24/37.0
HgAffx.11098.1	S	novel
HgAffx.11103.1	S	gb|AAB40605.1| cathepsin B-like cysteine proteinase [Ascaris suum]	1.7e-54/68.3
HgAffx.11123.1	S	emb|CAA91787.1| Hypothetical protein C05E7.2 [Caenorhabditis elegans]	6.6e-43/48.0
HgAffx.11149.1	S	novel
HgAffx.11175.1	S	emb|CAB01495.1| Hypothetical protein F16D3.1 [Caenorhabditis elegans]	4.4e-18/88.4
HgAffx.11225.1	S	novel
HgAffx.11244.1	S	novel
HgAffx.11265.1	S	novel
HgAffx.11403.1	S	gb|AAF59596.3| Hypothetical protein Y55B1BM.1a [Caenorhabditis elegans]	3.3e-45/55.3
HgAffx.11495.1	S	gb|AAK68442.1| Hypothetical protein Y38F2AR.12 [Caenorhabditis elegans]	8.8e-43/50.2
HgAffx.11519.1	OM	ref|XP_453836.1| unnamed protein product [Kluyveromyces lactis]	9.6e-24/75.3
HgAffx.11548.1	S	novel
HgAffx.11551.1	S	novel
HgAffx.11574.1	S	emb|CAI79137.1| Hypothetical protein C36B1.12b [Caenorhabditis elegans]	3.7e-09/29.3
HgAffx.11669.1	S	novel
HgAffx.11678.1	S	emb|CAE72085.1| Hypothetical protein CBG19173 [Caenorhabditis briggsae]	4.9e-06/42.8
HgAffx.11752.1	S	emb|CAE72576.1| Hypothetical protein CBG19763 [Caenorhabditis briggsae]	6.5e-33/66.9
HgAffx.11791.1	S	novel
HgAffx.11804.1	S	novel
HgAffx.11861.1	SM	ref|NP_960651.1| hypothetical protein MAP1717 [Mycobacterium avium subsp. paratuberculosis K-10]	2.3e-16/59.4
HgAffx.11878.1	S, SM	gb|AAY86761.1| HIT family protein 1 [Chaetomium globosum]	1.3e-36/60.0
HgAffx.11948.1	S	novel
HgAffx.11966.1	S	novel
HgAffx.12001.1	OM	emb|CAA40901.1| ribosomal protein L3 [Schizosaccharomyces pombe]	6.4e-65/83.2
HgAffx.12030.1	S	novel
HgAffx.12051.1	S	novel
HgAffx.12107.1	SM	ref|NP_949714.1| maltose O-acetyltransferase [Rhodopseudomonas palustris CGA009]	4.6e-25/50.4
HgAffx.12108.1	PS	gb|EAA75284.1| hypothetical protein FG05467.1 [Gibberella zeae PH-1]	3.3e-10/45.0
HgAffx.12119.1	S	novel
HgAffx.12231.1	S	novel
HgAffx.12253.1	PL	ref|NP_001030642.1| unknown protein [Arabidopsis thaliana]	4.7e-10/100.0
HgAffx.12256.1	S	novel
HgAffx.12286.1	S	emb|CAE66494.1| Hypothetical protein CBG11774 [Caenorhabditis briggsae]	2.3e-33/58.0
HgAffx.1229.1	S	novel
HgAffx.12304.1	S	gb|AAZ83722.1| chaperone 7B2 precursor [Brugia malayi]	2.1e-39/64.8
HgAffx.12326.1	PL	ref|NP_565493.1| unknown protein [Arabidopsis thaliana]	3.2e-11/34.1
HgAffx.12352.1	S	gb|AAB37550.2| Saposin-like protein family protein 10, isoform a [Caenorhabditis elegans]	2.7e-25/35.5
HgAffx.12393.1	S	emb|CAA94135.1| Hypothetical protein F54B11.10 [Caenorhabditis elegans]	5.5e-12/43.2
HgAffx.12540.1	S	novel
HgAffx.12550.1	S	gb|AAB53835.2| Lethal protein 721 [Caenorhabditis elegans]	1.3e-87/66.7
HgAffx.12554.1	PL	ref|NP_197368.1| BMY3; beta-amylase [Arabidopsis thaliana]	3.1e-67/100.0
HgAffx.12571.1	S	novel
HgAffx.12602.1	S	emb|CAE68638.1| Hypothetical protein CBG14528 [Caenorhabditis briggsae]	1.7e-35/51.2
HgAffx.12693.1	S	novel
HgAffx.12729.1	S	emb|CAE66880.1| Hypothetical protein CBG12259 [Caenorhabditis briggsae]	9.8e-37/61.0
HgAffx.12781.1	S	novel
HgAffx.12942.1	S	novel
HgAffx.12953.1	S	ref|NP_989461.1| zinc finger protein 622 [Gallus gallus]	2.7e-24/37.6
HgAffx.12954.1	PS	ref|NP_531642.1| sucrose hydrolase [Agrobacterium tumefaciens str. C58]	1.2e-13/37.5
HgAffx.12962.1	S	novel
HgAffx.13013.1	S	emb|CAE67627.1| Hypothetical protein CBG13181 [Caenorhabditis briggsae]	9.2e-14/52.7
HgAffx.13034.1	S	emb|CAA84646.2| Hypothetical protein C36E8.3 [Caenorhabditis elegans]	2.1e-16/63.4
HgAffx.13127.1	S	emb|CAA74206.1| serine proteinase [Heterodera glycines]	1.2e-178/100.0
HgAffx.13162.2	S	gb|AAT92076.1| Hypothetical protein F42H10.3 [Caenorhabditis elegans]	6.7e-34/56.3
HgAffx.13191.1	S	novel
HgAffx.13206.1	S	emb|CAE68548.1| Hypothetical protein CBG14380 [Caenorhabditis briggsae]	1.7e-06/41.9
HgAffx.13219.1	S	novel
HgAffx.13241.1	S	novel
HgAffx.1328.1	SM	ref|ZP_00244991.1| COG1049: Aconitase B [Rubrivivax gelatinosus PM1]	4.2e-22/92.9
HgAffx.133.1	S	gb|AAD11968.1| P22U [Dirofilaria immitis]	9.9e-26/37.5
HgAffx.13312.1	OM	gb|AAB64578.1| Sam1p: Adenosylhomocysteinase [Saccharomyces cerevisiae]	5.1e-69/83.0
HgAffx.13330.1	PL	gb|AAL77199.1| zwille/pinhead-like protein [Oryza sativa]	9.8e-14/28.0
HgAffx.1334.1	SM	ref|ZP_00461182.1| Hydrophobe/amphiphile efflux-1 HAE1 [Burkholderia cenocepacia HI2424]	5.9e-39/98.8
HgAffx.13341.1	S	ref|NP_001015766.1| MGC108301 protein [Xenopus tropicalis]	1.9e-08/47.4
HgAffx.13415.1	S	ref|XP_514679.1| PREDICTED: hypothetical protein XP_514679 [Pan troglodytes]	7.0e-07/40.7
HgAffx.13415.2	S	gb|AAM93648.1| putative secreted protease inhibitor ISL1156_cluster318 [Ixodes scapularis]	1.1e-06/38.3
HgAffx.13415.3	S	ref|XP_876114.1| PREDICTED: similar to tissue factor pathway inhibitor 2 [Bos taurus]	2.5e-07/41.8
HgAffx.13422.1	S, PL	gb|ABA46779.1| meloidogyne-induced giant cell protein-like protein [Solanum tuberosum]	1.1e-51/82.7
HgAffx.13464.1	SM	ref|YP_347081.1| Uracil-DNA glycosylase [Pseudomonas fluorescens PfO-1]	2.4e-24/53.1
HgAffx.13499.1	PS	ref|XP_757630.1| hypothetical protein UM01483.1 [Ustilago maydis 521]	2.4e-11/33.9
HgAffx.13503.1	S	novel
HgAffx.13553.1	S	emb|CAE74731.1| Hypothetical protein CBG22549 [Caenorhabditis briggsae]	1.4e-52/64.2
HgAffx.13595.1	OM	emb|CAB53081.1| SPCC16A11.09c [Schizosaccharomyces pombe]	2.6e-21/42.4
HgAffx.136.1	PL	gb|ABA97973.1| retrotransposon protein, putative, unclassified [Oryza sativa (japonica cultivar-group)]	6.3e-16/43.4
HgAffx.13608.1	PS	ref|NP_104265.1| glutamine synthetase [Mesorhizobium loti MAFF303099]	2.5e-38/51.2
HgAffx.13638.1	S	novel
HgAffx.13649.1	S	novel
HgAffx.13696.1	S	emb|CAE71854.1| Hypothetical protein CBG18898 [Caenorhabditis briggsae]	5.5e-25/46.7
HgAffx.13706.1	S	emb|CAE61489.1| Hypothetical protein CBG05384 [Caenorhabditis briggsae]	6.1e-06/34.6
HgAffx.13729.1	S	emb|CAB60502.1| Hypothetical protein Y56A3A.21 [Caenorhabditis elegans]	3.0e-33/48.2
HgAffx.1373.1	S	novel
HgAffx.13754.1	S	novel
HgAffx.13768.1	S	novel
HgAffx.13774.1	S	novel
HgAffx.13787.1	S	novel
HgAffx.13805.1	S	novel
HgAffx.13830.1	S	novel
HgAffx.13842.1	S	novel
HgAffx.13871.1	S	emb|CAE56164.1| Hypothetical protein CBG23784 [Caenorhabditis briggsae]	1.8e-17/47.5
HgAffx.13902.1	S	gb|AAK31469.1| Hypothetical protein C30B5.5 [Caenorhabditis elegans]	3.4e-08/30.9
HgAffx.13905.4	S	emb|CAI91164.1| Hypothetical protein F45D3.4b [Caenorhabditis elegans]	1.8e-07/37.5
HgAffx.13905.6	S	emb|CAB88203.1| putative cuticular collagen [Globodera pallida]	6.2e-30/71.7
HgAffx.13926.1	S	novel
HgAffx.13949.1	S	novel
HgAffx.13957.1	OM	tpe|CAJ00230.1| TPA: gag-pol polyprotein [Schistosoma mansoni]	1.2e-42/54.4
HgAffx.13960.1	S	novel
HgAffx.13962.1	S	novel
HgAffx.14038.1	S	novel
HgAffx.14121.1	S	gb|AAL78216.1| aspartic protease precursor Hgg-33 [Heterodera glycines]	3.7e-168/96.9
HgAffx.14228.1	S	novel
HgAffx.14245.1	S	novel
HgAffx.14311.1	S	novel
HgAffx.14320.1	S	emb|CAE56805.1| Hypothetical protein CBG24618 [Caenorhabditis briggsae]	5.0e-47/51.5
HgAffx.14324.1	S	novel
HgAffx.14339.1	S, P	gb|AAP30774.1| putative gland protein G30E03 [Heterodera glycines]	3.2e-82/86.9
HgAffx.14341.1	S	gb|AAL77539.1| transmembrane protein [Homo sapiens]	2.1e-69/61.8
HgAffx.14346.1	OM	emb|CAA20752.1| rpl12-1 [Schizosaccharomyces pombe]	1.7e-57/75.0
HgAffx.14394.1	SM	emb|CAB56513.1| putative thioredoxin-like protein [Mortierella alpina]	1.5e-21/50.4
HgAffx.14425.1	S	emb|CAE68360.1| Hypothetical protein CBG14099 [Caenorhabditis briggsae]	2.1e-23/52.3
HgAffx.14448.1	SM	ref|ZP_00645992.1| COG0317: Guanosine polyphosphate pyrophosphohydrolases/synthetases [Burkholderia mallei JHU]	7.6e-07/27.3
HgAffx.14461.1	S	emb|CAA91797.1| Hypothetical protein C52G5.2 [Caenorhabditis elegans]	1.9e-72/76.4
HgAffx.14565.1	S	novel
HgAffx.14601.1	S	gb|AAO33475.1| gland-specific protein g5d08 [Heterodera glycines]	5.9e-47/81.0
HgAffx.14601.2	(S), P	novel
HgAffx.14614.1	S	novel
HgAffx.14630.1	S	emb|CAE66008.1| Hypothetical protein CBG11199 [Caenorhabditis briggsae]	6.8e-54/67.2
HgAffx.14645.1	OM	ref|YP_047926.1| putative transcriptional activator (TenA family) [Acinetobacter sp. ADP1]	8.0e-16/40.8
HgAffx.14653.1	S	novel
HgAffx.14656.1	OM	ref|XP_713301.1| mitochondrial glutamyl-tRNA synthetase [Candida albicans SC5314]	8.2e-35/51.2
HgAffx.14666.1	S	gb|AAB37640.1| Dehydrogenases, short chain protein 1 [Caenorhabditis elegans]	1.9e-17/35.7
HgAffx.14690.1	S	gb|AAD11970.1| 24 kDa secreted protein [Brugia malayi]	5.4e-34/35.9
HgAffx.14690.2	S	gb|AAD11969.1| 22 upper [Onchocerca volvulus]	7.8e-30/37.1
HgAffx.14696.1	S	gb|AAL78226.1| hypothetical protein Hgg-17 [Heterodera glycines]	2.6e-37/79.1
HgAffx.14726.1	S	gb|AAA65466.2| Dumpy : shorter than wild-type protein 19 [Caenorhabditis elegans]	2.4e-30/50.7
HgAffx.14803.1	S	novel
HgAffx.14865.1	S	emb|CAE58842.1| Hypothetical protein CBG02061 [Caenorhabditis briggsae]	1.6e-22/57.8
HgAffx.14868.1	S	gb|AAA19066.2| Tryptophanyl (w) trna synthetase protein 2, isoform a [Caenorhabditis elegans]	2.4e-09/37.3
HgAffx.149.1	S	emb|CAA11148.1| Hgm1 protein [Heterodera glycines]	2.8e-179/74.6
HgAffx.15025.1	OM	emb|CAD27506.1| rpl18-2 [Schizosaccharomyces pombe]	1.7e-37/56.9
HgAffx.15026.1	S	novel
HgAffx.15039.1	PL	ref|NP_849961.1| structural constituent of ribosome [Arabidopsis thaliana]	4.8e-22/65.8
HgAffx.15077.1	S	novel
HgAffx.15079.1	S	novel
HgAffx.15099.1	S	novel
HgAffx.15103.1	S	novel
HgAffx.15170.1	S	novel
HgAffx.15209.1	S	gb|AAV28475.1| nicastrin [Danio rerio]	6.9e-11/32.0
HgAffx.15236.1	OM	gb|AAY61378.1| Biotin synthase [Rickettsia felis URRWXCal2]	4.8e-45/63.1
HgAffx.15242.1	S	gb|AAB37816.1| Hypothetical protein F59A3.4 [Caenorhabditis elegans]	1.1e-29/58.1
HgAffx.15263.1	S	emb|CAA74206.1| serine proteinase [Heterodera glycines]	3.2e-31/36.4
HgAffx.15290.1	S	novel
HgAffx.15327.1	S	emb|CAE64961.1| Hypothetical protein CBG09795 [Caenorhabditis briggsae]	6.3e-22/42.2
HgAffx.15335.1	S	novel
HgAffx.15352.1	S	novel
HgAffx.15394.1	S	novel
HgAffx.15395.1	S	emb|CAB07421.1| Hypothetical protein H01G02.1 [Caenorhabditis elegans]	7.9e-22/56.5
HgAffx.15397.1	S	novel
HgAffx.15399.1	S	emb|CAE61758.1| Hypothetical protein CBG05717 [Caenorhabditis briggsae]	1.3e-17/34.6
HgAffx.154.1	S	emb|CAA74205.1| serine proteinase [Heterodera glycines]	2.9e-106/84.2
HgAffx.15425.1	SM	emb|CAG90658.1| unnamed protein product [Debaryomyces hansenii CBS767]	3.3e-33/60.6
HgAffx.15593.1	S	novel
HgAffx.15606.1	OM	emb|CAA93542.1| byr3 [Schizosaccharomyces pombe]	2.9e-31/43.7
HgAffx.15613.1	S	novel
HgAffx.15641.1	S	gb|AAC46568.1| Yeast smf (divalent cation transporter) homolog protein 2 [Caenorhabditis elegans]	1.1e-23/59.1
HgAffx.15645.1	(S), OM	gb|AAW46018.1| transporter, putative [Cryptococcus neoformans var. neoformans JEC21]	3.6e-24/39.1
HgAffx.15678.1	S	ref|XP_422126.1| PREDICTED: similar to KIAA1492 protein [Gallus gallus]	1.5e-07/30.1
HgAffx.15719.1	S	gb|AAC47348.1| cysteine protease precursor [Onchocerca volvulus]	2.9e-115/69.7
HgAffx.15727.1	S	novel
HgAffx.15750.1	PS	ref|XP_760960.1| hypothetical protein UM04813.1 [Ustilago maydis 521]	1.8e-15/40.1
HgAffx.15757.1	S	emb|CAE59009.1| Hypothetical protein CBG02285 [Caenorhabditis briggsae]	3.2e-54/47.4
HgAffx.15789.1	S	ref|NP_508993.2| fatty Acid CoA Synthetase family member (acs-17) [Caenorhabditis elegans]	2.1e-30/34.1
HgAffx.15808.1	S	emb|CAE61727.1| Hypothetical protein CBG05678 [Caenorhabditis briggsae]	1.2e-56/44.6
HgAffx.15831.1	S	emb|CAE67093.1| Hypothetical protein CBG12504 [Caenorhabditis briggsae]	1.3e-55/78.3
HgAffx.15838.1	S	novel
HgAffx.15841.1	PL	ref|NP_564498.1| unknown protein [Arabidopsis thaliana]	1.0e-69/87.7
HgAffx.15842.1	S	gb|AAC46812.1| Hypothetical protein F41C3.5 [Caenorhabditis elegans]	1.1e-17/51.3
HgAffx.15851.1	S, P	gb|AAP30773.1| putative gland protein G24A12 [Heterodera glycines]	1.2e-66/100.0
HgAffx.15851.2	S, P	gb|AAP30754.1| putative gland protein G11A06 [Heterodera glycines]	3.2e-61/75.0
HgAffx.15851.3	S	gb|AAP30754.1| putative gland protein G11A06 [Heterodera glycines]	5.4e-71/77.4
HgAffx.15879.1	SM	gb|AAY86760.1| 60S ribosomal protein L7 [Chaetomium globosum]	1.1e-51/66.0
HgAffx.15907.1	OM	ref|NP_820997.1| cystathionine beta-synthase, putative [Coxiella burnetii RSA 493]	4.6e-15/55.8
HgAffx.15922.1	PL	ref|NP_680721.2| unknown protein [Arabidopsis thaliana]	2.7e-10/28.5
HgAffx.15935.1	S	novel
HgAffx.15942.1	S	gb|AAA81434.1| Lipid binding protein protein 1 [Caenorhabditis elegans]	4.8e-10/35.6
HgAffx.15989.1	S	emb|CAE58663.1| Hypothetical protein CBG01832 [Caenorhabditis briggsae]	2.2e-12/29.6
HgAffx.16015.1	S	ref|NP_509098.2| F22A3.2 [Caenorhabditis elegans]	1.2e-32/55.2
HgAffx.16054.1	S	novel
HgAffx.16061.1	S	emb|CAB60994.1| Hypothetical protein C14A4.2 [Caenorhabditis elegans]	6.0e-69/44.3
HgAffx.16063.1	S	novel
HgAffx.16069.1	SM	gb|AAY86760.1| 60S ribosomal protein L7 [Chaetomium globosum]	2.6e-33/74.1
HgAffx.16074.1	S, OM	ref|NP_787639.1| pseudouridylate synthase-like protein [Tropheryma whipplei str. Twist]	1.6e-08/34.8
HgAffx.16111.1	PS	ref|XP_361980.1| hypothetical protein MG04425.4 [Magnaporthe grisea 70-15]	2.2e-16/44.5
HgAffx.16136.1	S	emb|CAE63759.1| Hypothetical protein CBG08294 [Caenorhabditis briggsae]	1.6e-48/47.5
HgAffx.16232.1	S	emb|CAE64958.1| Hypothetical protein CBG09792 [Caenorhabditis briggsae]	3.7e-69/56.9
HgAffx.16267.1	S	ref|NP_494883.1| Glutathione S-Transferase family member (gst-7) [Caenorhabditis elegans]	9.4e-18/52.8
HgAffx.1631.1	S	gb|AAR35032.1| SXP/RAL-2 protein [Meloidogyne incognita]	1.0e-26/60.0
HgAffx.16323.1	OM	gb|AAX27136.2| SJCHGC07961 protein [Schistosoma japonicum]	2.6e-07/43.6
HgAffx.16335.1	S	emb|CAA21489.1| Hypothetical protein Y45F3A.2 [Caenorhabditis elegans]	5.7e-60/72.7
HgAffx.16346.1	S	novel
HgAffx.16356.1	S	novel
HgAffx.16373.1	SM	emb|CAG87702.1| unnamed protein product [Debaryomyces hansenii CBS767]	3.6e-31/75.5
HgAffx.16415.1	S	emb|CAA94598.1| Hypothetical protein F28D1.3 [Caenorhabditis elegans]	4.0e-22/33.6
HgAffx.16420.1	S	gb|AAG00041.1| Yeast ham (hydroxylaminopurine sensitivity) related protein 1 [Caenorhabditis elegans]	5.6e-32/53.4
HgAffx.16421.1	S	sp|Q14181| DNA polymerase alpha 70 kDa subunit (DNA polymerase subunit B) [Homo sapiens]	5.4e-12/34.8
HgAffx.16449.1	S	novel
HgAffx.16459.2	S	emb|CAE75263.1| Hypothetical protein CBG23226 [Caenorhabditis briggsae]	1.1e-60/62.8
HgAffx.16462.1	S	emb|CAE69167.1| Hypothetical protein CBG15199 [Caenorhabditis briggsae]	8.0e-12/38.6
HgAffx.16468.1	S	gb|EAA15151.2| ENSANGP00000010639 [Anopheles gambiae str. PEST]	2.0e-20/51.5
HgAffx.16483.1	PS	ref|XP_756534.1| ADP-ribosylation factor [Ustilago maydis 521]	1.2e-59/93.8
HgAffx.16496.1	PS	emb|CAC47019.1| Probable mannitol 2-dehydrogenase protein [Sinorhizobium meliloti]	1.5e-23/58.4
HgAffx.16508.1	S	gb|AAC17034.1| Hypothetical protein R12E2.13 [Caenorhabditis elegans]	3.3e-36/57.1
HgAffx.16509.1	S	novel
HgAffx.16510.1	OM	gb|AAL22592.1| orotate phosphoribosyltransferase [Salmonella typhimurium LT2]	1.6e-50/66.9
HgAffx.16534.1	S	gb|AAN10061.1| Kunitz-like protease inhibitor precursor [Ancylostoma caninum]	1.7e-08/39.2
HgAffx.16548.1	S, PS	ref|ZP_00547776.1| hypothetical protein Francci3DRAFT_1946 [Frankia sp. CcI3]	6.6e-06/41.7
HgAffx.16670.1	SM	ref|XP_330983.1| hypothetical protein [Neurospora crassa]	7.0e-56/73.9
HgAffx.16694.1	S	novel
HgAffx.16730.1	S	novel
HgAffx.16829.1	OM	gb|AAG01037.1| cytosolic leucyl-tRNA synthetase [Candida albicans]	1.2e-07/28.4
HgAffx.16883.1	S	gb|AAL78214.1| putative esophageal gland cell protein Hgg-20 [Heterodera glycines]	2.3e-21/51.0
HgAffx.16888.1	S	emb|CAE60169.1| Hypothetical protein CBG03723 [Caenorhabditis briggsae]	1.7e-60/57.8
HgAffx.16922.1	S	novel
HgAffx.16935.1	S	emb|CAE65984.1| Hypothetical protein CBG11175 [Caenorhabditis briggsae]	2.7e-23/42.9
HgAffx.16936.1	S	emb|CAA91996.1| Hypothetical protein K09C8.3 [Caenorhabditis elegans]	8.1e-16/32.4
HgAffx.16981.1	S	gb|EAA15088.2| ENSANGP00000016691 [Anopheles gambiae str. PEST]	4.2e-26/42.8
HgAffx.16985.1	S	gb|AAP30757.1| putative gland protein 30G12 [Heterodera glycines]	2.9e-11/46.8
HgAffx.16992.1	PL	dbj|BAA25917.1| UDP-glucose pyrophosphorylase [Pyrus pyrifolia]	2.7e-20/45.2
HgAffx.17000.1	S	emb|CAE60347.1| Hypothetical protein CBG03940 [Caenorhabditis briggsae]	2.5e-10/31.9
HgAffx.17065.1	S	novel
HgAffx.17101.1	S	gb|AAB54122.2| Dehydrogenases, short chain protein 2, isoform a [Caenorhabditis elegans]	6.2e-49/48.8
HgAffx.17134.1	S	emb|CAE61639.1| Hypothetical protein CBG05572 [Caenorhabditis briggsae]	1.9e-22/46.3
HgAffx.17197.1	PS	ref|XP_758779.1| hypothetical protein UM02632.1 [Ustilago maydis 521]	6.2e-21/43.1
HgAffx.17226.1	S, PS	gb|EAA68869.1| hypothetical protein FG01484.1 [Gibberella zeae PH-1]	4.4e-06/27.3
HgAffx.17229.1	S	gb|AAL91103.1| ubiquitin [Acanthocheilonema viteae]	4.4e-16/81.8
HgAffx.17264.1	S	emb|CAA70694.1| cathepsin S-like cysteine proteinase [Heterodera glycines]	4.0e-169/97.2
HgAffx.17269.1	S	novel
HgAffx.17283.1	PS	ref|XP_761237.1| hypothetical protein UM05090.1 [Ustilago maydis 521]	6.7e-37/48.8
HgAffx.17297.1	S	novel
HgAffx.17330.1	S	gb|AAW33667.1| unknown [Heterodera glycines]	2.1e-15/68.2
HgAffx.17341.1	S	novel
HgAffx.17361.1	S	novel
HgAffx.17373.1	S	novel
HgAffx.17378.1	S	gb|AAA82424.1| Hypothetical protein F10E7.5 [Caenorhabditis elegans]	2.0e-55/49.5
HgAffx.17402.1	S	novel
HgAffx.17411.1	S	emb|CAB04244.1| Hypothetical protein F32H2.5 [Caenorhabditis elegans]	5.2e-15/60.2
HgAffx.17447.1	(S), OM	ref|XP_724858.1| eukaryotic translation initiation factor 3 subunit 10 [Plasmodium yoelii yoelii str. 17XNL]	1.5e-17/31.9
HgAffx.17458.1	S	gb|AAB37243.1| T-BOX 12 [Caenorhabditis elegans]	3.6e-21/41.9
HgAffx.1746.1	(S), P	gb|AAM95699.1| 33A09 [Heterodera glycines]	2.0e-16/54.0
HgAffx.17467.1	S	gb|AAA80437.6| Carbonic anhydrase protein 5 [Caenorhabditis elegans]	9.5e-44/40.3
HgAffx.17525.1	PS	ref|YP_062940.1| pantoate--beta-alanine ligase [Leifsonia xyli subsp. xyli str. CTCB07]	3.7e-17/53.8
HgAffx.17530.1	S	emb|CAB05544.1| Hypothetical protein K08H10.4 [Caenorhabditis elegans]	1.4e-14/50.0
HgAffx.17532.1	S	gb|AAP68935.1| Aquaporin or aquaglyceroporin related protein 8, isoform b [Caenorhabditis elegans]	4.0e-19/44.7
HgAffx.17544.1	S	emb|CAE71918.1| Hypothetical protein CBG18981 [Caenorhabditis briggsae]	4.0e-86/56.8
HgAffx.17561.1	S	gb|AAF76925.1| hypothetical esophageal gland cell secretory protein 11 [Heterodera glycines]	4.8e-72/92.6
HgAffx.17567.1	S	emb|CAA56353.1| tub1_cds [Haemonchus contortus]	4.3e-160/80.7
HgAffx.17582.1	S	emb|CAB02280.1| Hypothetical protein F10G8.3 [Caenorhabditis elegans]	1.9e-104/58.2
HgAffx.17597.1	PS	gb|EAA68901.1| conserved hypothetical protein [Gibberella zeae PH-1]	5.4e-67/92.0
HgAffx.17603.1	S	novel
HgAffx.17633.1	OM	emb|CAA97707.1| TIS11 [Saccharomyces cerevisiae]	5.0e-07/36.9
HgAffx.17636.1	SM	ref|XP_329435.1| hypothetical protein [Neurospora crassa]	1.9e-55/68.3
HgAffx.17652.1	S	ref|NP_871961.1| F10G7.11 [Caenorhabditis elegans]	2.8e-37/60.0
HgAffx.17658.1	S	novel
HgAffx.17673.1	S	novel
HgAffx.17716.1	S	novel
HgAffx.17723.1	S	emb|CAE65237.1| Hypothetical protein CBG10120 [Caenorhabditis briggsae]	2.0e-18/45.8
HgAffx.17777.1	S	novel
HgAffx.1779.1	S	novel
HgAffx.17790.1	S	novel
HgAffx.17799.1	S	novel
HgAffx.17806.1	PS	ref|XP_760461.1| hypothetical protein UM04314.1 [Ustilago maydis 521]	2.8e-38/59.3
HgAffx.17811.1	S	novel
HgAffx.17813.2	PL	ref|XP_464444.1| KH domain-containing protein-like [Oryza sativa (japonica cultivar-group)]	7.5e-07/51.7
HgAffx.17816.1	S	novel
HgAffx.17855.1	S	emb|CAE69837.1| Hypothetical protein CBG16161 [Caenorhabditis briggsae]	2.4e-24/44.6
HgAffx.17861.1	S	emb|CAE66106.1| Hypothetical protein CBG11326 [Caenorhabditis briggsae]	3.3e-11/32.2
HgAffx.17875.1	PL	ref|XP_466973.1| putative elicitor-responsive gene-3 [Oryza sativa (japonica cultivar-group)]	1.5e-06/26.5
HgAffx.17884.1	S	novel
HgAffx.17892.1	S	novel
HgAffx.17900.1	S	novel
HgAffx.17902.1	S	novel
HgAffx.17959.1	S	novel
HgAffx.17984.1	S	novel
HgAffx.17985.1	PS	gb|AAO61963.1| DNA polymerase [Aster yellows phytoplasma]	3.2e-16/36.6
HgAffx.1801.1	S	ref|XP_502855.1| hypothetical protein [Yarrowia lipolytica]	2.1e-22/49.4
HgAffx.18011.1	S	novel
HgAffx.18012.1	S	pir||T33382 hypothetical protein H22K11.4 [Caenorhabditis elegans]	4.6e-16/34.1
HgAffx.18028.1	S	gb|AAN46118.1| intermediate filament protein HG-IF1 [Heterodera glycines]	5.6e-280/96.9
HgAffx.18043.1	PL	gb|AAR23806.1| initiation factor eIF4A-15 [Helianthus annuus]	1.5e-69/87.6
HgAffx.18124.1	S	novel
HgAffx.18139.1	S	novel
HgAffx.18147.1	S	emb|CAE62609.1| Hypothetical protein CBG06727 [Caenorhabditis briggsae]	3.3e-22/61.7
HgAffx.1819.1	S	novel
HgAffx.18208.1	S	gb|AAF76926.1| hypothetical esophageal gland cell secretory protein 12 [Heterodera glycines]	1.1e-83/87.1
HgAffx.18217.1	S	novel
HgAffx.18223.1	S	novel
HgAffx.18247.1	S	novel
HgAffx.18270.1	S	novel
HgAffx.1831.1	OM	dbj|BAD91034.1| esterase [Malassezia pachydermatis]	1.2e-19/39.3
HgAffx.18335.1	S	emb|CAA90633.1| Hypothetical protein R12H7.2 [Caenorhabditis elegans]	5.6e-39/54.5
HgAffx.18344.1	S	novel
HgAffx.18345.1	S	novel
HgAffx.18348.1	PS	gb|EAA67772.1| conserved hypothetical protein [Gibberella zeae PH-1]	2.2e-14/68.6
HgAffx.18352.1	OM	gb|EAA68630.1| hypothetical protein FG01164.1 [Gibberella zeae PH-1]	5.3e-11/84.8
HgAffx.18360.1	PS	gb|EAN05607.1| Aldose 1-epimerase [Mesorhizobium sp. BNC1]	1.3e-62/54.5
HgAffx.18376.1	OM	ref|NP_220760.1| ADP,ATP CARRIER PROTEIN (tlc2) [Rickettsia prowazekii str. Madrid E]	3.4e-23/66.6
HgAffx.18381.1	S	novel
HgAffx.18383.1	OM	gb|AAW27851.1| SJCHGC02198 protein [Schistosoma japonicum]	3.7e-24/37.5
HgAffx.18440.1	S	gb|AAL38962.1| Hypothetical protein H43I07.3 [Caenorhabditis elegans]	2.8e-19/42.2
HgAffx.18477.1	S, SM	ref|ZP_00411614.1| FAD linked oxidase, N-terminal [Arthrobacter sp. FB24]	1.3e-23/45.8
HgAffx.18502.1	PS	ref|NP_534929.1| mannitol 2-dehydrogenase [Agrobacterium tumefaciens str. C58]	1.6e-43/54.3
HgAffx.18545.1	S	ref|NP_507687.1| Y80D3A.10 [Caenorhabditis elegans]	2.6e-07/34.0
HgAffx.18743.1	PS	emb|CAB59856.1| THI2p [Uromyces viciae-fabae]	7.3e-51/58.2
HgAffx.18764.1	S	ref|NP_001021158.1| C07A9.6 [Caenorhabditis elegans]	5.3e-59/63.8
HgAffx.18770.1	PL	ref|XP_467173.1| helicase-like protein [Oryza sativa (japonica cultivar-group)]	3.3e-16/40.9
HgAffx.18773.1	PL	dbj|BAA83469.1| Csf-1 [Cucumis sativus]	5.5e-22/52.2
HgAffx.18800.1	OM	ref|NP_904660.1| ATP-dependent DNA helicase RecG [Porphyromonas gingivalis W83]	7.4e-15/45.8
HgAffx.18807.1	S	novel
HgAffx.18833.1	SM	emb|CAG89467.1| unnamed protein product [Debaryomyces hansenii CBS767]	1.7e-06/24.5
HgAffx.18878.1	S	gb|AAB92067.2| Hypothetical protein F42G8.6 [Caenorhabditis elegans]	3.5e-55/52.3
HgAffx.18955.1	PS	ref|NP_104265.1| glutamine synthetase [Mesorhizobium loti MAFF303099]	1.9e-21/41.3
HgAffx.18964.1	S	emb|CAE56255.1| Hypothetical protein CBG23896 [Caenorhabditis briggsae]	3.4e-53/55.8
HgAffx.18987.1	S	pir||T34507 cutical collagen 6 [Caenorhabditis elegans]	4.9e-27/66.2
HgAffx.19001.1	S	gb|AAK66762.1| proprotein convertase 2 [Heterodera glycines]	0/97.1
HgAffx.19014.1	OM	gb|AAW24785.1| SJCHGC06165 protein [Schistosoma japonicum]	1.1e-35/40.2
HgAffx.19028.1	S	novel
HgAffx.19033.2	S, P	gb|AAP30766.1| putative gland protein G30D08 [Heterodera glycines]	2.1e-15/68.5
HgAffx.19033.4	(S), P	novel
HgAffx.19046.1	(S), PL	ref|NP_175948.1| TBP2; DNA binding / RNA polymerase II transcription factor [Arabidopsis thaliana]	3.4e-11/37.2
HgAffx.19081.1	OM	ref|XP_504734.1| hypothetical protein [Yarrowia lipolytica]	4.4e-85/73.6
HgAffx.19090.1	S	ref|XP_394833.1| PREDICTED: similar to CG5504-PC, isoform C [Apis mellifera]	2.6e-16/40.0
HgAffx.19116.1	S	gb|AAB09129.1| Hypothetical protein M02B7.4 [Caenorhabditis elegans]	3.1e-17/40.3
HgAffx.19118.1	S	novel
HgAffx.19139.1	S	novel
HgAffx.19177.1	S	emb|CAG05668.1| unnamed protein product [Tetraodon nigroviridis]	1.7e-12/38.2
HgAffx.19220.1	OM	gb|AAW45938.1| metacaspase, putative [Cryptococcus neoformans var. neoformans JEC21]	2.4e-19/39.5
HgAffx.19250.1	PS	emb|CAG77069.1| ATP-dependent DNA helicase [Erwinia carotovora subsp. atroseptica SCRI1043]	3.3e-19/55.5
HgAffx.19297.1	PS	gb|EAA77782.1| hypothetical protein FG09733.1 [Gibberella zeae PH-1]	4.0e-40/74.1
HgAffx.19310.1	S	novel
HgAffx.19337.1	S	dbj|BAB24817.1| unnamed protein product [Mus musculus]	9.0e-10/35.6
HgAffx.19353.1	PS	gb|EAA77532.1| hypothetical protein FG07299.1 [Gibberella zeae PH-1]	1.7e-25/32.3
HgAffx.19378.1	OM	tpe|CAJ00233.1| TPA: gag-pol polyprotein [Schistosoma mansoni]	1.2e-16/28.4
HgAffx.19411.1	S	novel
HgAffx.19422.1	S	emb|CAB04345.1| Hypothetical protein F37H8.5 [Caenorhabditis elegans]	1.8e-31/48.4
HgAffx.19438.1	S	novel
HgAffx.19461.2	S	novel
HgAffx.19464.1	S	novel
HgAffx.19467.1	S	gb|AAK39317.1| Hypothetical protein Y102A11A.8 [Caenorhabditis elegans]	3.5e-12/31.5
HgAffx.19469.1	S	novel
HgAffx.19489.1	S	emb|CAE69085.1| Hypothetical protein CBG15103 [Caenorhabditis briggsae]	2.7e-32/42.7
HgAffx.1949.1	SM	ref|YP_352087.1| hypothetical protein RSP_2035 [Rhodobacter sphaeroides 2.4.1]	3.9e-07/29.3
HgAffx.19514.1	S	gb|AAZ32810.1| Hypothetical protein F22A3.7 [Caenorhabditis elegans]	1.6e-14/49.4
HgAffx.19527.1	S	gb|AAC69000.1| Hypothetical protein Y66H1B.3 [Caenorhabditis elegans]	9.5e-44/52.7
HgAffx.19534.1	S	emb|CAE59446.1| Hypothetical protein CBG02821 [Caenorhabditis briggsae]	8.0e-15/51.2
HgAffx.19556.1	S	emb|CAE56730.1| Hypothetical protein CBG24517 [Caenorhabditis briggsae]	1.2e-54/82.5
HgAffx.19573.1	S	emb|CAB88204.1| putative cuticular collagen [Globodera pallida]	7.5e-35/80.4
HgAffx.19585.1	S	novel
HgAffx.19597.1	S	gb|AAM18623.1| C-type lectin domain protein [Heterodera glycines]	0/90.3
HgAffx.19601.1	S	gb|AAH11999.1| NCOA6IP protein [Homo sapiens]	8.8e-18/54.3
HgAffx.19619.1	SM	ref|ZP_00284411.1| COG3195: Uncharacterized protein conserved in bacteria [Burkholderia fungorum LB400]	1.2e-31/43.9
HgAffx.19644.1	S	gb|EAA04307.2| ENSANGP00000016046 [Anopheles gambiae str. PEST]	2.7e-08/37.8
HgAffx.19672.1	SM	gb|EAL88000.1| Phosphotransferase enzyme family domain protein [Aspergillus fumigatus Af293]	1.2e-22/54.5
HgAffx.19683.1	S	emb|CAA95833.1| Hypothetical protein M05B5.4 [Caenorhabditis elegans]	5.2e-47/57.4
HgAffx.19712.1	S	emb|CAC21848.1| hypothetical protein [Globodera rostochiensis]	2.3e-12/38.9
HgAffx.19715.1	S	novel
HgAffx.19718.1	S	novel
HgAffx.19720.1	PS	ref|XP_757100.1| hypothetical protein UM00953.1 [Ustilago maydis 521]	1.3e-44/71.6
HgAffx.19757.1	S	emb|CAE59488.1| Hypothetical protein CBG02873 [Caenorhabditis briggsae]	6.3e-12/34.6
HgAffx.19766.1	S	gb|AAG21338.1| hypothetical esophageal gland cell secretory protein 9 [Heterodera glycines]	1.2e-11/62.9
HgAffx.19773.1	S	novel
HgAffx.19783.1	S, PL	gb|AAM34784.1| Histone deacetylase 2 HDA2 [Arabidopsis thaliana]	4.4e-53/55.6
HgAffx.19867.1	S	novel
HgAffx.19873.1	S	emb|CAE71096.1| Hypothetical protein CBG17947 [Caenorhabditis briggsae]	7.9e-40/46.4
HgAffx.19909.3	S	gb|AAC47437.1| COL-1 [Meloidogyne incognita]	3.8e-37/70.2
HgAffx.19929.1	S	novel
HgAffx.19934.1	S	novel
HgAffx.19936.1	S	gb|AAT02161.1| hypothetical protein L3ni22 [Dictyocaulus viviparus]	2.9e-35/52.4
HgAffx.19966.1	S	novel
HgAffx.19967.1	PL	ref|NP_182290.1| ATP binding / ATP-dependent helicase/ helicase/ nucleic acid binding [Arabidopsis thaliana]	2.5e-31/94.6
HgAffx.19987.1	S	emb|CAB88204.1| putative cuticular collagen [Globodera pallida]	3.2e-43/92.4
HgAffx.20012.1	S	gb|AAW33664.1| unknown [Heterodera glycines]	4.0e-09/49.2
HgAffx.20014.1	S	gb|AAC69004.1| Hypothetical protein Y55H10A.1 [Caenorhabditis elegans]	1.0e-09/26.1
HgAffx.20016.1	S	novel
HgAffx.20049.1	S	gb|EAA70853.1| hypothetical protein FG04136.1 [Gibberella zeae PH-1]	1.8e-27/72.5
HgAffx.20053.1	PL	ref|NP_175290.1| binding [Arabidopsis thaliana]	5.7e-14/29.9
HgAffx.20104.1	PS	emb|CAC41591.1| Conserved hypothetical protein [Sinorhizobium meliloti]	3.8e-26/56.6
HgAffx.2011.1	OM	ref|ZP_00757908.1| hypothetical protein VchoM_01003426 [Vibrio cholerae MO10]	3.0e-14/70.5
HgAffx.20136.1	S	gb|AAB00576.1| Hypothetical protein T01C8.2 [Caenorhabditis elegans]	8.0e-06/40.0
HgAffx.20170.1	S	novel
HgAffx.20269.1	OM	ref|XP_742387.1| hypothetical protein PC302594.00.0 [Plasmodium chabaudi]	7.7e-08/47.3
HgAffx.20273.1	S	gb|AAX32843.1| cuticlin-1 [Haemonchus contortus]	5.2e-08/36.5
HgAffx.20294.1	S	novel
HgAffx.2032.1	S	gb|AAL78214.1| putative esophageal gland cell protein Hgg-20 [Heterodera glycines]	4.2e-18/30.8
HgAffx.2032.3	S	novel
HgAffx.20336.1	S, P	gb|AAC48326.1| beta-1,4-endoglucanase-2 precursor [Heterodera glycines]	3.2e-157/92.7
HgAffx.20336.2	S, P	gb|AAK85303.1| beta-1,4-endoglucanase-4 [Heterodera glycines]	9.8e-172/100.0
HgAffx.20336.3	PL	dbj|BAB33421.1| putative senescence-associated protein [Pisum sativum]	4.0e-66/45.1
HgAffx.20400.1	PL	dbj|BAA10929.1| cytochrome P450 like_TBP [Nicotiana tabacum]	4.4e-24/63.3
HgAffx.20415.1	S	novel
HgAffx.20416.1	OM	ref|YP_145097.1| alanyl-tRNA synthetase [Thermus thermophilus HB8]	1.3e-11/33.6
HgAffx.20464.1	S	gb|AAU05580.1| Hypothetical protein E02C12.4 [Caenorhabditis elegans]	8.5e-22/49.5
HgAffx.20469.1	S	gb|AAO92290.1| FMRFamide-related peptide precursor [Heterodera glycines]	1.2e-48/100.0
HgAffx.20478.1	S	novel
HgAffx.20625.1	OM	ref|ZP_00831710.1| hypothetical protein YintA_01003971 [Yersinia intermedia ATCC 29909]	2.8e-08/86.9
HgAffx.20627.1	OM	emb|CAH03496.1| hypothetical protein [Paramecium tetraurelia]	3.0e-29/52.1
HgAffx.20630.1	S	emb|CAE63219.1| Hypothetical protein CBG07577 [Caenorhabditis briggsae]	8.5e-29/48.1
HgAffx.20638.1	S	emb|CAE62352.1| Hypothetical protein CBG06429 [Caenorhabditis briggsae]	4.8e-10/40.4
HgAffx.20740.1	S	emb|CAE64449.1| Hypothetical protein CBG09156 [Caenorhabditis briggsae]	2.1e-28/49.2
HgAffx.20741.1	S, PS	ref|YP_362341.1| arabinogalactan endo-1,4-beta-galactosidase precursor [Xanthomonas campestris pv. vesicatoria str. 85-10]	6.5e-35/57.4
HgAffx.20806.1	S	novel
HgAffx.20813.1	S, P	gb|AAP30836.1| putative gland protein G30C02; Hg-G30C02 [Heterodera glycines]	2.7e-70/94.1
HgAffx.20816.1	S	novel
HgAffx.20816.2	S	novel
HgAffx.20848.1	S	novel
HgAffx.2093.1	S	novel
HgAffx.21048.1	S	novel
HgAffx.21086.1	S, P	gb|AAO85458.1| putative gland protein G19C07 [Heterodera glycines]	2.4e-30/66.6
HgAffx.21118.1	OM	gb|AAP80699.1| 40S ribosome protein S5 [Griffithsia japonica]	2.4e-49/80.1
HgAffx.21123.2	S	emb|CAE63795.1| Hypothetical protein CBG08337 [Caenorhabditis briggsae]	3.5e-137/57.5
HgAffx.21124.1	S	ref|NP_499504.1| GLYcosylation related family member (gly-8) [Caenorhabditis elegans]	3.8e-65/48.9
HgAffx.21225.1	OM	ref|NP_704833.1| hypothetical protein [Plasmodium falciparum 3D7]	2.5e-10/39.4
HgAffx.2130.1	S, P	gb|AAM50039.1| putative gland protein G26D05 [Heterodera glycines]	2.2e-186/99.1
HgAffx.21314.1	S	gb|AAW33665.1| unknown [Heterodera glycines]	2.0e-14/100.0
HgAffx.21331.1	S	novel
HgAffx.21348.1	S	novel
HgAffx.21404.1	S	novel
HgAffx.21433.1	S	gb|AAN09281.1| CG2061-PC, isoform C [Drosophila melanogaster]	7.2e-44/45.9
HgAffx.21524.1	S	novel
HgAffx.21532.1	S	novel
HgAffx.21628.1	S, P	gb|AAM74954.1| pectate lyase 2 [Heterodera glycines]	3.2e-102/88.6
HgAffx.21678.1	S, P	gb|AAP30755.1| putative gland protein 29D09 [Heterodera glycines]	1.8e-81/80.5
HgAffx.21733.1	S	gb|AAQ89579.1| heat shock protein 70-C [Heterodera glycines]	0/94.1
HgAffx.2174.1	S	novel
HgAffx.21809.1	S	novel
HgAffx.21862.1	S	novel
HgAffx.21904.1	S	novel
HgAffx.21923.1	S	novel
HgAffx.21960.1	S	emb|CAB02929.1| Hypothetical protein F11F1.7 [Caenorhabditis elegans]	4.9e-21/47.4
HgAffx.21966.1	S	novel
HgAffx.21982.1	S	dbj|BAD89543.1| superoxide dismutase [Capra hircus]	2.4e-34/60.1
HgAffx.22000.1	S	novel
HgAffx.22005.1	S, P	gb|AAP30835.1| putative gland protein G33E05; Hg-G33E05 [Heterodera glycines]	3.9e-114/90.7
HgAffx.22005.2	S, P	gb|AAP30776.1| putative gland protein G34B08 [Heterodera glycines]	3.1e-84/88.9
HgAffx.22005.3	S, P	gb|AAP30772.1| putative gland protein G23G12 [Heterodera glycines]	4.6e-49/99.0
HgAffx.22005.4	S, P	gb|AAL78212.1| putative esophageal gland cell secretory protein Hgg-25 [Heterodera glycines]	1.2e-75/100.0
HgAffx.22005.5	S	gb|AAL78212.1| putative esophageal gland cell secretory protein Hgg-25 [Heterodera glycines]	2.0e-20/57.4
HgAffx.22014.1	S, P	gb|AAN32890.1| secretory protein 4D09 [Heterodera glycines]	6.7e-68/85.5
HgAffx.22016.1	S	novel
HgAffx.22051.1	S	novel
HgAffx.22073.1	SM	gb|AAF74348.1| putative sugar permease [Lactobacillus casei]	5.2e-12/40.8
HgAffx.22127.1	S	novel
HgAffx.22150.1	S	novel
HgAffx.22204.1	S	novel
HgAffx.22210.1	S	novel
HgAffx.22276.1	S	novel
HgAffx.22301.1	S	emb|CAE57827.1| Hypothetical protein CBG00852 [Caenorhabditis briggsae]	8.2e-38/68.5
HgAffx.22346.1	S	novel
HgAffx.22401.1	(S), SM	emb|CAA56302.1| CDS2 [Streptomyces griseus]	1.1e-08/38.8
HgAffx.22415.1	OM	ref|NP_965735.1| hypothetical protein LJ0520 [Lactobacillus johnsonii NCC 533]	5.0e-33/56.7
HgAffx.22430.1	OM	ref|NP_704944.1| small heat shock protein, putative [Plasmodium falciparum 3D7]	1.2e-15/33.8
HgAffx.22441.1	S	emb|CAI46622.1| Hypothetical protein Y17G7B.23 [Caenorhabditis elegans]	3.0e-06/34.0
HgAffx.2247.1	S	emb|CAA11269.1| polyubiquitin [Nicotiana tabacum]	1.2e-37/73.8
HgAffx.22502.1	S	novel
HgAffx.22513.1	S	novel
HgAffx.22572.1	S	novel
HgAffx.22582.1	PL	ref|NP_565576.1| cysteine-type endopeptidase/ ubiquitin thiolesterase [Arabidopsis thaliana]	1.7e-07/47.0
HgAffx.22600.1	S, P	gb|AAP97436.1| cellulase ENG-5 [Heterodera glycines]	1.4e-179/98.5
HgAffx.22611.1	S	emb|CAB01420.1| Hypothetical protein F15B9.5 [Caenorhabditis elegans]	6.4e-55/50.7
HgAffx.22643.1	S	novel
HgAffx.22651.1	S	novel
HgAffx.22676.1	S	novel
HgAffx.22677.1	S	novel
HgAffx.22681.1	S	gb|AAK84595.1| Hypothetical protein Y22D7AL.6 [Caenorhabditis elegans]	2.6e-30/52.0
HgAffx.22702.2	S	ref|NP_501856.2| T14G10.3 [Caenorhabditis elegans]	2.1e-37/58.2
HgAffx.22703.1	S	novel
HgAffx.22720.1	S	novel
HgAffx.22729.1	S	gb|ABA40770.1| SJCHGC01393 protein [Schistosoma japonicum]	1.8e-11/69.3
HgAffx.22729.2	S	novel
HgAffx.22729.4	S	ref|XP_580193.1| PREDICTED: hypothetical protein XP_580193 [Rattus norvegicus]	1.5e-13/51.0
HgAffx.22734.1	S	novel
HgAffx.22739.1	S	emb|CAH60785.1| Hypothetical protein F26F2.8 [Caenorhabditis elegans]	1.4e-26/45.2
HgAffx.22750.1	S	novel
HgAffx.22756.1	S	novel
HgAffx.22770.1	S, P	gb|AAN32889.1| ubiquitin extension protein [Heterodera glycines]	2.3e-42/97.8
HgAffx.22779.2	S	novel
HgAffx.22784.1	S	novel
HgAffx.22798.1	S	emb|CAE58634.1| Hypothetical protein CBG01802 [Caenorhabditis briggsae]	1.3e-37/58.3
HgAffx.22801.1	S, P	gb|AAK55116.1| venom allergen-like protein [Heterodera glycines]	1.8e-116/96.2
HgAffx.22811.1	S, P	gb|AAK60209.1| vap-1 [Heterodera glycines]	3.4e-103/91.5
HgAffx.22827.1	S	novel
HgAffx.22828.1	S	emb|CAE69876.1| Hypothetical protein CBG16213 [Caenorhabditis briggsae]	9.8e-16/41.7
HgAffx.22839.1	S	novel
HgAffx.22850.1	S	novel
HgAffx.22852.1	S	novel
HgAffx.22856.1	S, P	gb|AAC48327.1| beta-1,4-endoglucanase-1 precursor [Heterodera glycines]	3.3e-217/84.6
HgAffx.22867.1	S	novel
HgAffx.22868.1	S	emb|CAA70693.1| cathepsin L-like cysteine proteinase [Heterodera glycines]	1.4e-198/99.4
HgAffx.2287.1	S	novel
HgAffx.22886.1	S	novel
HgAffx.22909.1	S	novel
HgAffx.22973.1	S	novel
HgAffx.22990.1	S	novel
HgAffx.23024.1	S	novel
HgAffx.23039.1	S	gb|AAD12823.1| Hypothetical protein Y37E11B.3 [Caenorhabditis elegans]	1.2e-20/47.2
HgAffx.23042.1	S	novel
HgAffx.23053.1	S	novel
HgAffx.23135.1	S	novel
HgAffx.23137.1	S	novel
HgAffx.23153.1	S	novel
HgAffx.23174.1	S	novel
HgAffx.23199.1	S	gb|AAM48550.1| Hypothetical protein W02D3.12 [Caenorhabditis elegans]	6.8e-09/50.0
HgAffx.23201.1	S	novel
HgAffx.23229.1	PS	ref|ZP_00862994.1| conserved hypothetical protein [Bradyrhizobium sp. BTAi1]	9.6e-14/37.4
HgAffx.23245.1	S	novel
HgAffx.23254.1	S	novel
HgAffx.23266.1	S	novel
HgAffx.23288.1	S	emb|CAE59893.1| Hypothetical protein CBG03377 [Caenorhabditis briggsae]	1.2e-06/52.7
HgAffx.23342.1	S	emb|CAC83611.1| EXPB1 protein [Globodera rostochiensis]	6.3e-45/71.7
HgAffx.23350.1	S	ref|XP_875604.1| PREDICTED: similar to Cytochrome P450 3A4 (Quinine 3-monooxygenase) (CYPIIIA4) (Nifedipine oxidase) (NF-25) (P450-PCN1), partial [Bos taurus]	1.2e-15/33.8
HgAffx.23376.1	S	novel
HgAffx.23387.1	S	gb|AAB36401.1| ECLV IX/X-bp alpha subunit=coagulation factor IX/factor X-binding protein alpha subunit [Echis carinatus ssp. leucogaster]	6.7e-06/28.8
HgAffx.23442.1	S	emb|CAE75325.1| Hypothetical protein CBG23302 [Caenorhabditis briggsae]	4.3e-07/41.8
HgAffx.23448.1	S	novel
HgAffx.23451.1	S	novel
HgAffx.23461.1	S	novel
HgAffx.23468.1	S	novel
HgAffx.23469.1	S	novel
HgAffx.23477.1	S	novel
HgAffx.23512.1	PS	gb|EAN07549.1| Phosphoribosyltransferase [Mesorhizobium sp. BNC1]	8.6e-52/52.8
HgAffx.23518.1	OM	gb|AAW27833.1| SJCHGC07075 protein [Schistosoma japonicum]	7.2e-16/46.8
HgAffx.23536.1	S	emb|CAE63840.1| Hypothetical protein CBG08396 [Caenorhabditis briggsae]	5.5e-52/55.9
HgAffx.23538.1	S	emb|CAE58648.1| Hypothetical protein CBG01816 [Caenorhabditis briggsae]	5.1e-36/50.3
HgAffx.23559.1	S	sp|P22085| Onchocystatin precursor (Cysteine proteinase inhibitor OV7) [Onchocera volvulus]	1.5e-13/40.3
HgAffx.23564.1	S	ref|YP_142982.1| Cyt-b5, Cytochrome b5-like Heme/Steroid binding domain [Acanthamoeba polyphaga mimivirus]	7.9e-08/41.9
HgAffx.23565.1	S	emb|CAD38523.1| secreted glutathione peroxidase [Globodera rostochiensis]	7.8e-62/66.2
HgAffx.23614.1	S	emb|CAE65087.1| Hypothetical protein CBG09945 [Caenorhabditis briggsae]	9.0e-09/37.7
HgAffx.23634.1	SM	gb|EAL93044.1| RNA polymerase II transcriptional coactivator, putative [Aspergillus fumigatus Af293]	8.1e-10/54.9
HgAffx.23636.1	S	gb|AAO92289.1| FMRFamide-related peptide precursor [Heterodera glycines]	1.5e-59/99.1
HgAffx.23708.1	S	gb|AAA98565.1| fatty acid binding protein homolog As-p18 [Ascaris suum]	3.7e-29/47.2
HgAffx.23751.1	S	novel
HgAffx.23778.1	S	novel
HgAffx.23799.1	S	novel
HgAffx.23824.1	S, PS	emb|CAC46718.1| Hypothetical transmembrane protein [Sinorhizobium meliloti]	4.3e-20/37.1
HgAffx.23868.1	S	gb|AAR01198.1| cellulase binding protein [Heterodera glycines]	4.1e-11/35.7
HgAffx.23900.1	S	novel
HgAffx.23921.1	PL	emb|CAA82267.1| TATA box binding protein [Acetabularia peniculus]	5.0e-26/48.0
HgAffx.23927.1	S	novel
HgAffx.23941.1	S	novel
HgAffx.23945.1	S	novel
HgAffx.23947.1	S	gb|AAB52428.1| Hypothetical protein F53F10.2a [Caenorhabditis elegans]	1.0e-42/31.1
HgAffx.23948.1	S	novel
HgAffx.23950.1	S	novel
HgAffx.23952.1	S	novel
HgAffx.23973.1	S	novel
HgAffx.23983.1	S	novel
HgAffx.23984.1	S	novel
HgAffx.23994.1	S	novel
HgAffx.24026.1	S	emb|CAE56793.1| Hypothetical protein CBG24605 [Caenorhabditis briggsae]	2.1e-21/46.0
HgAffx.24033.1	S	novel
HgAffx.24037.1	S	novel
HgAffx.24067.1	S, P	gb|AAO19576.1| chorismate mutase [Heterodera glycines]	2.6e-130/93.3
HgAffx.24069.1	S	novel
HgAffx.24090.1	S	novel
HgAffx.24091.1	S	novel
HgAffx.24099.1	S	emb|CAE69837.1| Hypothetical protein CBG16161 [Caenorhabditis briggsae]	6.3e-24/46.2
HgAffx.24116.1	S	emb|CAE67929.1| Hypothetical protein CBG13529 [Caenorhabditis briggsae]	3.8e-35/48.4
HgAffx.24161.1	S	gb|AAO92292.1| FMRFamide-related peptide precursor [Heterodera glycines]	3.7e-44/98.0
HgAffx.24168.1	S	emb|CAE59427.1| Hypothetical protein CBG02799 [Caenorhabditis briggsae]	3.9e-11/54.3
HgAffx.24171.1	S	emb|CAG07889.1| unnamed protein product [Tetraodon nigroviridis]	6.7e-20/65.2
HgAffx.24189.1	S	novel
HgAffx.24221.1	S	gb|AAC17782.1| Hypothetical protein H14N18.3 [Caenorhabditis elegans]	1.4e-17/38.4
HgAffx.24230.1	S	emb|CAA84664.1| Hypothetical protein F37A8.4 [Caenorhabditis elegans]	8.1e-08/56.8
HgAffx.24260.1	S	gb|AAW33662.1| unknown [Heterodera glycines]	2.3e-09/49.1
HgAffx.24280.1	S	gb|AAA81697.1| Neuropeptide-like protein protein 14 [Caenorhabditis elegans]	1.1e-12/50.9
HgAffx.24286.1	S	emb|CAE65107.1| Hypothetical protein CBG09970 [Caenorhabditis briggsae]	1.7e-44/40.5
HgAffx.24296.1	S	emb|CAA70477.2| SEC-2 protein [Globodera pallida]	2.5e-58/71.9
HgAffx.24312.1	S	novel
HgAffx.24318.1	S	novel
HgAffx.24324.1	S	emb|CAA22319.1| Hypothetical protein Y18D10A.3 [Caenorhabditis elegans]	5.8e-39/48.6
HgAffx.24343.1	S	emb|CAE59493.1| Hypothetical protein CBG02878 [Caenorhabditis briggsae]	1.1e-24/47.7
HgAffx.24349.1	S	emb|CAE58316.1| Hypothetical protein CBG01427 [Caenorhabditis briggsae]	2.0e-20/52.4
HgAffx.24389.1	S	novel
HgAffx.24391.1	S	gb|AAK18279.1| major allergen [Brugia malayi]	1.2e-08/29.4
HgAffx.24397.1	S	emb|CAE68478.1| Hypothetical protein CBG14278 [Caenorhabditis briggsae]	8.1e-47/53.6
HgAffx.2441.1	SM	emb|CAB95978.1| putative acetyltransferase [Streptomyces coelicolor A3(2)]	1.2e-11/44.0
HgAffx.250.1	S	sp|P21250| Immunodominant antigen Ov33-3 precursor [Onchocerca volvulus]	2.2e-36/39.5
HgAffx.2520.1	S	novel
HgAffx.2529.1	PS	ref|NP_105252.1| hypothetical protein mll4364 [Mesorhizobium loti MAFF303099]	2.0e-19/42.1
HgAffx.260.1	S	novel
HgAffx.2627.1	PL	ref|NP_917573.1| P0681B11.30 [Oryza sativa (japonica cultivar-group)]	4.8e-07/40.6
HgAffx.2631.1	S	gb|AAK39390.2| Hypothetical protein ZK484.6 [Caenorhabditis elegans]	2.4e-12/33.0
HgAffx.2637.1	S	novel
HgAffx.2659.1	S	novel
HgAffx.2713.1	S	novel
HgAffx.2725.1	S, P	gb|AAO85459.1| putative gland protein G20E03 [Heterodera glycines]	5.9e-97/91.6
HgAffx.2823.1	S	novel
HgAffx.2828.1	S, P	gb|AAO85457.1| putative gland protein G19B10 [Heterodera glycines]	1.1e-104/91.8
HgAffx.2849.1	S, P	gb|AAO85456.1| putative gland protein G18H08 [Heterodera glycines]	5.3e-59/100.0
HgAffx.3013.1	S	gb|AAF60880.2| Hypothetical protein Y75B7AR.1 [Caenorhabditis elegans]	3.7e-15/38.6
HgAffx.3020.1	S, P	gb|AAN14978.1| chitinase [Heterodera glycines]	4.3e-169/91.1
HgAffx.3038.1	S	novel
HgAffx.3082.1	S	novel
HgAffx.3127.1	OM	ref|YP_145284.1| repeat motif-containing protein [Thermus thermophilus HB8]	2.2e-08/34.0
HgAffx.3133.1	S	novel
HgAffx.3271.1	S	emb|CAE62104.1| Hypothetical protein CBG06138 [Caenorhabditis briggsae]	8.4e-14/76.1
HgAffx.3280.1	SM	ref|ZP_00402145.1| hypothetical protein AdehDRAFT_0506 [Anaeromyxobacter dehalogenans 2CP-C]	6.1e-26/68.0
HgAffx.3284.1	S	gb|AAB71307.1| Temporarily assigned gene name protein 123 [Caenorhabditis elegans]	6.7e-40/62.4
HgAffx.3288.1	(S), P	gb|AAO85452.1| putative gland protein G12H04 [Heterodera glycines]	1.4e-251/91.7
HgAffx.3317.1	S	novel
HgAffx.3464.1	S	gb|AAH56559.1| Dolichyl-diphosphooligosaccharide-protein glycosyltransferase [Danio rerio]	1.1e-35/60.1
HgAffx.3482.1	S	novel
HgAffx.3506.1	S	gb|EAA06488.2| ENSANGP00000020415 [Anopheles gambiae str. PEST]	8.1e-13/42.8
HgAffx.3518.1	S	novel
HgAffx.3526.1	S	novel
HgAffx.3568.1	S	novel
HgAffx.3578.1	S, P	gb|AAN32888.1| annexin 4C10 [Heterodera glycines]	7.3e-167/97.0
HgAffx.3579.1	S	novel
HgAffx.3611.1	S	novel
HgAffx.3614.1	S	novel
HgAffx.3644.1	PS	gb|EAN06818.1| Threonine aldolase [Mesorhizobium sp. BNC1]	3.1e-93/55.4
HgAffx.3681.1	S	novel
HgAffx.3691.1	P	novel
HgAffx.3691.1	S, P	gb|AAP30762.1| putative gland protein G7E05 [Heterodera glycines]	3.6e-58/98.1
HgAffx.3699.1	(S), P	gb|AAO33474.1| gland-specific protein g4g12 [Heterodera glycines]	1.4e-60/100.0
HgAffx.3699.2	(S), P	gb|AAG21331.2| hypothetical esophageal gland cell secretory protein 1 [Heterodera glycines]	6.3e-61/100.0
HgAffx.3706.1	S	gb|AAL40720.1| calreticulin [Meloidogyne incognita]	6.3e-128/84.4
HgAffx.3728.1	S	gb|EAA04125.3| ENSANGP00000021787 [Anopheles gambiae str. PEST]	1.6e-08/36.8
HgAffx.3734.1	OM	ref|ZP_00507553.1| DNA-directed RNA polymerase [Polaromonas sp. JS666]	4.8e-33/80.8
HgAffx.3755.1	OM	dbj|BAB80772.1| deoxycytidylate deaminase [Clostridium perfringens str. 13]	4.3e-21/72.3
HgAffx.3764.1	S, P	gb|AAO33477.1| gland-specific protein g4g05 [Heterodera glycines]	9.6e-93/79.1
HgAffx.3764.2	S, P	gb|AAP30757.1| putative gland protein 30G12 [Heterodera glycines]	1.2e-59/60.0
HgAffx.3764.3	S	gb|AAP30757.1| putative gland protein 30G12 [Heterodera glycines]	1.0e-35/66.6
HgAffx.3780.1	S	novel
HgAffx.3781.1	S	novel
HgAffx.3841.1	S	novel
HgAffx.3854.1	S	novel
HgAffx.3881.1	S	novel
HgAffx.3902.1	S	novel
HgAffx.3925.1	S	novel
HgAffx.3940.1	S	novel
HgAffx.3988.1	S	novel
HgAffx.4006.1	S	gb|AAN15806.1| putative esophageal gland cell secretory protein 26 [Meloidogyne incognita]	1.6e-64/59.1
HgAffx.4022.1	S	emb|CAE64607.1| Hypothetical protein CBG09363 [Caenorhabditis briggsae]	1.8e-07/46.5
HgAffx.4024.1	S	novel
HgAffx.4037.1	S, P	gb|AAR01198.1| cellulase binding protein [Heterodera glycines]	7.0e-69/100.0
HgAffx.4042.1	S	novel
HgAffx.4052.1	S	novel
HgAffx.4054.1	S	ref|NP_001019738.1| hypothetical protein LOC539159 [Bos taurus]	2.4e-06/65.1
HgAffx.4077.1	OM	emb|CAA60928.1| ORF YJR83.7 [Saccharomyces cerevisiae]	1.9e-13/51.3
HgAffx.4086.1	S	novel
HgAffx.4097.1	S	gb|AAG21334.2| hypothetical esophageal gland cell secretory protein 4 [Heterodera glycines]	6.2e-185/91.0
HgAffx.4107.1	SM	ref|ZP_00241912.1| COG4391: Uncharacterized protein conserved in bacteria [Rubrivivax gelatinosus PM1]	7.7e-22/75.3
HgAffx.4135.1	S, P	gb|AAP30760.1| putative gland protein G10A07 [Heterodera glycines]	2.8e-66/72.3
HgAffx.4135.2	S, P	gb|AAP30759.1| putative gland protein G13A06 [Heterodera glycines]	2.4e-47/65.2
HgAffx.4139.1	S, P	gb|AAP30775.1| putative gland protein G32E03 [Heterodera glycines]	1.0e-33/60.4
HgAffx.414.1	S	novel
HgAffx.4167.1	S	emb|CAE65849.1| Hypothetical protein CBG10982 [Caenorhabditis briggsae]	5.9e-06/52.2
HgAffx.4180.1	S, P	gb|AAN32891.1| secretory protein 5D06 [Heterodera glycines]	3.4e-247/96.3
HgAffx.4198.1	OM	ref|ZP_00597873.1| hypothetical protein RmetDRAFT_1773 [Ralstonia metallidurans CH34]	6.8e-15/59.0
HgAffx.4242.1	S	gb|AAH51231.1| Pdcd11 protein [Mus musculus]	3.2e-11/42.3
HgAffx.4275.1	S, P	gb|AAP30764.1| putative gland protein G28B03 [Heterodera glycines]	6.4e-182/92.5
HgAffx.4275.2	S, P	gb|AAP30763.1| putative gland protein G8H07 [Heterodera glycines]	8.7e-153/89.5
HgAffx.4275.4	(S), P	gb|AAL78228.1| SCN esophageal secretory protein [Heterodera glycines]	2.2e-120/99.5
HgAffx.4292.1	PL	dbj|BAA20968.1| protein tyrosine-serine-threonine kinase [Arabidopsis thaliana]	2.2e-39/63.2
HgAffx.4329.1	S	ref|XP_397407.2| PREDICTED: similar to BTB (POZ) domain containing 2 [Apis mellifera]	2.0e-18/34.8
HgAffx.4345.1	S	gb|EAL32749.1| GA21635-PA [Drosophila pseudoobscura]	6.4e-17/44.0
HgAffx.4393.1	S	dbj|BAA75919.1| tartrate-resistant acid phoshatase [Oryctolagus cuniculus]	5.7e-27/42.4
HgAffx.4432.1	S	novel
HgAffx.4455.1	SM	ref|XP_662922.1| hypothetical protein AN5318.2 [Aspergillus nidulans FGSC A4]	2.4e-39/47.2
HgAffx.4495.1	S	novel
HgAffx.4561.1	S	emb|CAA98480.1| Hypothetical protein F47G9.1 [Caenorhabditis elegans]	8.5e-59/66.4
HgAffx.4596.1	S	emb|CAE75492.1| Hypothetical protein CBG23496 [Caenorhabditis briggsae]	5.5e-16/47.1
HgAffx.4608.1	OM	gb|AAX30367.1| SJCHGC03111 protein [Schistosoma japonicum]	2.4e-06/31.9
HgAffx.4640.1	S	novel
HgAffx.4645.1	S	novel
HgAffx.4726.1	S	ref|XP_396057.2| PREDICTED: similar to polyadenylate binding protein II [Apis mellifera]	8.3e-61/68.4
HgAffx.4733.1	S	emb|CAB54199.1| Hypothetical protein C47B2.9 [Caenorhabditis elegans]	7.6e-12/45.7
HgAffx.4738.1	PL	gb|AAW50988.1| ribosomal protein L39 [Triticum aestivum]	2.9e-17/83.6
HgAffx.4757.1	S	novel
HgAffx.4765.1	S	novel
HgAffx.4834.1	S	emb|CAB54453.2| Hypothetical protein Y48B6A.8 [Caenorhabditis elegans]	8.4e-32/60.7
HgAffx.4982.1	S	novel
HgAffx.5082.1	OM	emb|CAA93291.2| cdc8 [Schizosaccharomyces pombe]	2.9e-19/32.9
HgAffx.5088.1	S, P	gb|AAP30756.1| putative gland protein 10C02 [Heterodera glycines]	2.8e-33/95.5
HgAffx.5162.1	SM	ref|YP_011575.1| thiamine-phosphate pyrophosphorylase [Desulfovibrio vulgaris subsp. vulgaris str. Hildenborough]	3.5e-34/47.9
HgAffx.5298.1	OM	ref|XP_448509.1| unnamed protein product [Candida glabrata]	6.6e-49/69.8
HgAffx.532.1	S	gb|AAL78227.1| hypothetical protein Hgg-18 [Heterodera glycines]	6.9e-56/62.3
HgAffx.537.1	S	novel
HgAffx.5400.1	S	emb|CAA96571.1| parasite pepsinogen [Haemonchus contortus]	1.3e-20/34.5
HgAffx.5404.1	OM	ref|ZP_00142725.1| hypothetical protein [Rickettsia sibirica 246]	4.0e-19/62.5
HgAffx.5422.1	PS	emb|CAC47161.1| Conserved hypothetical protein [Sinorhizobium meliloti]	1.4e-33/43.6
HgAffx.5465.1	S	novel
HgAffx.5478.1	S	emb|CAE74692.1| Hypothetical protein CBG22506 [Caenorhabditis briggsae]	3.1e-17/58.4
HgAffx.5508.1	PS	ref|XP_370383.1| hypothetical protein MG06880.4 [Magnaporthe grisea 70-15]	5.3e-46/58.3
HgAffx.5518.1	S	gb|AAK60209.1| vap-1 [Heterodera glycines]	2.3e-32/43.1
HgAffx.5533.1	S	novel
HgAffx.5535.1	S	ref|NP_789547.1| proline/alanine-rich repetetive membrane anchored protein [Tropheryma whipplei TW08/27]	5.5e-07/28.2
HgAffx.5540.1	OM	emb|CAA19336.1| SPCC338.05c [Schizosaccharomyces pombe]	1.4e-42/59.4
HgAffx.5551.1	S	ref|XP_874658.1| PREDICTED: similar to tyrosyl-DNA phosphodiesterase 1 [Bos taurus]	5.6e-43/52.2
HgAffx.5624.1	PS	ref|XP_757781.1| hypothetical protein UM01634.1 [Ustilago maydis 521]	8.3e-42/58.4
HgAffx.5644.1	S	ref|XP_782363.1| PREDICTED: similar to THO complex subunit 3 (Tho3) [Strongylocentrotus purpuratus]	1.0e-16/32.9
HgAffx.5700.1	PL	ref|NP_563707.1| structural constituent of ribosome [Arabidopsis thaliana]	4.2e-54/79.5
HgAffx.5806.1	S	emb|CAJ17175.1| ribosomal protein S8e [Georissus sp. APV-2005]	1.2e-69/71.7
HgAffx.5847.1	SM	emb|CAC28580.2| hypothetical protein [Neurospora crassa]	3.7e-10/34.1
HgAffx.5913.1	S	novel
HgAffx.5931.1	S	emb|CAE71199.1| Hypothetical protein CBG18058 [Caenorhabditis briggsae]	5.1e-26/43.1
HgAffx.5970.1	SM	ref|XP_330736.1| hypothetical protein ( (AJ297911) 14-3-3-like protein [Hypocrea jecorina] ) [Neurospora crassa]	7.7e-75/76.9
HgAffx.5978.1	SM	ref|XP_657671.1| hypothetical protein AN0067.2 [Aspergillus nidulans FGSC A4]	1.9e-49/85.7
HgAffx.6006.1	S	gb|AAB96722.1| Hypothetical protein F57B10.5 [Caenorhabditis elegans]	4.2e-50/63.6
HgAffx.6177.1	PS	gb|EAA69694.1| hypothetical protein FG00284.1 [Gibberella zeae PH-1]	7.1e-17/38.0
HgAffx.6193.1	S	novel
HgAffx.6203.1	S	ref|XP_421171.1| PREDICTED: similar to RIKEN cDNA 2610015J01 [Gallus gallus]	6.6e-20/49.5
HgAffx.6223.1	PS	gb|EAA72689.1| hypothetical protein FG03242.1 [Gibberella zeae PH-1]	1.1e-23/68.8
HgAffx.6494.1	OM	ref|XP_453746.1| unnamed protein product [Kluyveromyces lactis]	5.2e-16/41.1
HgAffx.6534.1	S	novel
HgAffx.6744.1	S	emb|CAE73738.1| Hypothetical protein CBG21264 [Caenorhabditis briggsae]	9.8e-07/29.2
HgAffx.6750.1	S	novel
HgAffx.6752.1	OM	gb|EAL20642.1| hypothetical protein CNBE3070 [Cryptococcus neoformans var. neoformans B-3501A]	1.8e-06/38.6
HgAffx.6864.1	S	gb|AAB92078.6| Gut on exterior protein 2 [Caenorhabditis elegans]	5.5e-35/54.0
HgAffx.6888.1	S	ref|XP_797112.1| PREDICTED: similar to CG12253-PA [Strongylocentrotus purpuratus]	7.3e-17/33.5
HgAffx.6889.1	S	emb|CAE60358.1| Hypothetical protein CBG03955 [Caenorhabditis briggsae]	1.7e-62/74.2
HgAffx.6962.1	S	emb|CAE59483.1| Hypothetical protein CBG02868 [Caenorhabditis briggsae]	2.6e-11/50.0
HgAffx.6965.1	PS	gb|AAK88960.1| AGR_L_776p [Agrobacterium tumefaciens str. C58]	1.7e-51/63.6
HgAffx.7076.1	S	emb|CAA74204.1| serine proteinase [Heterodera glycines]	8.8e-146/99.6
HgAffx.7133.1	S	ref|XP_418962.1| PREDICTED: similar to chromosome 6 open reading frame 149; CGI-203 protein [Gallus gallus]	5.2e-09/41.4
HgAffx.7190.1	S	emb|CAE58388.1| Hypothetical protein CBG01517 [Caenorhabditis briggsae]	6.7e-32/65.3
HgAffx.7209.1	OM	gb|AAU09693.1| YDR091C [Saccharomyces cerevisiae]	1.0e-71/73.1
HgAffx.7232.1	S	novel
HgAffx.7286.1	S	novel
HgAffx.7334.1	SM	ref|ZP_00414612.1| Phosphoribosyltransferase [Arthrobacter sp. FB24]	2.4e-40/57.1
HgAffx.7507.1	S	novel
HgAffx.7634.1	S	novel
HgAffx.7636.1	S	ref|XP_796747.1| PREDICTED: similar to tyrosine aminotransferase [Strongylocentrotus purpuratus]	4.1e-08/65.0
HgAffx.7639.1	PL	gb|AAM65729.1| unknown [Arabidopsis thaliana]	1.2e-06/37.7
HgAffx.7687.1	S	novel
HgAffx.7720.1	S	emb|CAE68326.1| Hypothetical protein CBG14042 [Caenorhabditis briggsae]	1.0e-09/31.4
HgAffx.7722.1	S	emb|CAE57844.1| Hypothetical protein CBG00873 [Caenorhabditis briggsae]	5.1e-30/36.1
HgAffx.7876.1	S	gb|EAL34504.1| GA12249-PA [Drosophila pseudoobscura]	5.1e-47/42.5
HgAffx.7957.1	S	emb|CAA83624.1| Hypothetical protein R07E5.4 [Caenorhabditis elegans]	9.7e-71/70.1
HgAffx.8009.1	S	gb|AAK39382.1| Hypothetical protein ZC449.1 [Caenorhabditis elegans]	4.7e-16/44.6
HgAffx.8082.1	S	gb|AAA80438.4| Hypothetical protein R173.3 [Caenorhabditis elegans]	5.4e-29/45.2
HgAffx.8187.1	S	novel
HgAffx.8284.1	OM	tpe|CAJ00230.1| TPA: gag-pol polyprotein [Schistosoma mansoni]	1.9e-52/61.1
HgAffx.8296.1	S	novel
HgAffx.8484.1	(S), OM	tpe|CAJ00229.1| TPA: gag-pol polyprotein [Schistosoma mansoni]	3.4e-13/25.1
HgAffx.8503.1	S	ref|XP_790904.1| PREDICTED: similar to Retrovirus-related Pol polyprotein from transposon 17.6 [Strongylocentrotus purpuratus]	8.8e-36/41.2
HgAffx.8649.1	S	ref|NP_503052.1| C52D10.12 [Caenorhabditis elegans]	1.8e-45/47.2
HgAffx.8697.1	S	emb|CAE61942.1| Hypothetical protein CBG05940 [Caenorhabditis briggsae]	1.8e-60/65.8
HgAffx.8748.1	S	emb|CAE58598.1| Hypothetical protein CBG01765 [Caenorhabditis briggsae]	1.2e-32/39.6
HgAffx.8846.1	S	gb|AAR11446.1| matrix metalloproteinase [Heterodera glycines]	2.8e-90/87.8
HgAffx.8880.1	S	novel
HgAffx.8915.1	S	novel
HgAffx.8932.1	S	gb|EAA08649.3| ENSANGP00000013339 [Anopheles gambiae str. PEST]	4.4e-19/54.5
HgAffx.8939.1	S	novel
HgAffx.8976.1	S	emb|CAE58890.1| Hypothetical protein CBG02131 [Caenorhabditis briggsae]	2.1e-21/59.4
HgAffx.8995.1	S	novel
HgAffx.9007.1	S	emb|CAA88891.1| Hypothetical protein ZK970.7 [Caenorhabditis elegans]	5.5e-10/26.8
HgAffx.9016.1	S	novel
HgAffx.9027.1	S	emb|CAE64757.1| Hypothetical protein CBG09547 [Caenorhabditis briggsae]	1.1e-24/33.1
HgAffx.9081.1	S	novel
HgAffx.9153.1	S	novel
HgAffx.9174.1	S	emb|CAE17795.1| Hypothetical protein F15D4.8 [Caenorhabditis elegans]	1.6e-11/69.8
HgAffx.9182.1	S	novel
HgAffx.9206.1	S	emb|CAE65237.1| Hypothetical protein CBG10120 [Caenorhabditis briggsae]	6.7e-29/54.1
HgAffx.9273.1	S	emb|CAE58428.1| Hypothetical protein CBG01560 [Caenorhabditis briggsae]	2.0e-61/61.8
HgAffx.9279.1	S	novel
HgAffx.93.1	S	gb|AAC62109.1| mucin-like protein [Heterodera glycines]	9.8e-65/33.3
HgAffx.9578.1	S	novel
HgAffx.9613.1	S	novel
HgAffx.9659.1	S	emb|CAE73185.1| Hypothetical protein CBG20584 [Caenorhabditis briggsae]	2.6e-43/50.5
HgAffx.9663.1	PS	ref|NP_531642.1| sucrose hydrolase [Agrobacterium tumefaciens str. C58]	6.4e-13/32.1
HgAffx.9667.1	(S), SM	ref|ZP_00209197.1| COG0486: Predicted GTPase [Magnetospirillum magnetotacticum MS-1]	3.2e-08/43.0
HgAffx.9690.1	S	novel
HgAffx.97.1	S	novel
HgAffx.9707.1	S	novel
HgAffx.9854.1	S	novel
HgAffx.99.1	S	gb|AAG21337.1| hypothetical esophageal gland cell secretory protein 8 [Heterodera glycines]	5.2e-57/80.8
HgAffx.9902.1	S	gb|AAB65381.1| Udp-glucuronosyltransferase protein 64 [Caenorhabditis elegans]	1.0e-17/31.4
HgAffx.9954.1	S	novel
*S secretome; (S) predicted signal peptide but not all other selection criteria of this study fulfilled; P parasitome; PL plant-like; PS phytopathogen/-symbiont-like; SM soilmicrobe-like; OM other microbe-like
