# Supplementary material for: Sequence mining and transcript profiling to explore cyst nematode parasitism
Source: BMC Genomics. 2009 Jan 30;10:58. doi: 10.1186/1471-2164-10-58 (PMC2640417; doi:10.1186/1471-2164-10-58)
Supplement: Additional file 13 — Cross-hybridizing Glycine max probesets. Excel file showing cross-hybridizing G. max probesets, expression cluster membership, mean expression data and q values. [file 1471-2164-10-58-S13.xls]

## Sheet: Sheet 1
Probeset	BLASTX hit (nr)	BLASTX e-value/% Identity (nr)	BLASTN hit (cyst nematodes)	BLASTN e-value/% identity (cyst nematodes)	clusters	Egg	infJ2	parJ2	J3	J4	Female	qvalue
Gma.10141.1.A1_at	ref|NP_565672.1| double-stranded RNA binding [Arabidopsis thaliana]	3.7e-17/34.1	novel		1	2.95552	2.98054	2.52498	2.72904	2.67339	2.58974	0.0683748
Gma.1017.2.S1_a_at	pdb|1IPJ|C Chain C, Crystal Structures Of Recombinant And Native Soybean Beta- Conglycinin Beta Homotrimers Complexes With N-Acetyl-D- Glucosamine [Glycine max]	1.2e-39/96.5	novel		2	2.76298	2.46581	0.934843	1.71087	1.62153	1.87515	0.0435952
Gma.1032.1.S1_at	novel		novel		1	2.39398	1.20532	0.984431	1.01894	1.29207	0.4671	0.0349501
Gma.10331.1.A1_at	ref|NP_195785.1| unknown protein [Arabidopsis thaliana]	2.1e-30/60.8	novel		2	2.35259	3.24638	1.75987	2.44027	2.05482	2.09147	0.0374393
Gma.10348.1.S1_at	novel		novel		1	2.46605	1.45243	0.732685	0.343828	-0.862096	1.61483	0.0109388
Gma.1035.1.S1_s_at	dbj|BAA94964.1| epsilon1-COP [Glycine max]	1.3e-150/100.0	novel		3	0.998687	-0.523426	-0.890842	1.53925	0.491769	2.48861	0.0316073
Gma.1047.1.S1_at	gb|AAD10212.1| envelope Ca2+-ATPase [Arabidopsis thaliana]	0/74.1	novel		4	-1.28736	-1.45915	1.82745	-0.485969	0.763017	2.87393	0.017772
Gma.10578.1.S1_at	emb|CAB80509.1| putative protein [Arabidopsis thaliana]	2.6e-27/48.6	novel		2	1.4875	2.3914	1.2104	0.989334	1.43052	1.79803	0.0746829
Gma.10691.4.S1_x_at	gb|ABB02644.1| ubiquitin conjugating enzyme E2-like [Solanum tuberosum]	1.1e-62/98.6	gb|CV577606.1|CV577606 kf19a11.y1 Globodera pallida Pa2 female cDNA 5' similar to SW:UBC2_CAEEL P35129 ubiqyutin-conjugating enzyme E2-17 KD mRNA sequence [Globodera pallida]	1.3e-43/67.9	4	-0.824381	0.151013	0.622256	2.1884	2.74021	2.46999	0.0251364
Gma.10706.2.S1_at	novel		novel		5	5.76225	5.95755	5.30755	7.86181	4.98583	5.79317	0.01078
Gma.10761.1.S1_at	gb|AAF79822.1| T6D22.2 [Arabidopsis thaliana]	1.6e-233/97.0	gb|BM354683.1|BM354683 rr15e09.y1 Globodera rostochiensis J2 pcDNAII Smant v1 Globodera rostochiensis cDNA 5' similar to SW:EF1A_CAEEL P53013 ELONGATION FACTOR 1-ALPHA ;, mRNA sequence [Globodera rostochiensis]	1.8e-112/73.1	2	4.39029	5.01322	3.31927	3.09151	3.94912	4.50451	0.0324549
Gma.10761.1.S1_x_at	gb|AAF79822.1| T6D22.2 [Arabidopsis thaliana]	1.6e-233/97.0	gb|BM354683.1|BM354683 rr15e09.y1 Globodera rostochiensis J2 pcDNAII Smant v1 Globodera rostochiensis cDNA 5' similar to SW:EF1A_CAEEL P53013 ELONGATION FACTOR 1-ALPHA ;, mRNA sequence [Globodera rostochiensis]	1.8e-112/73.1	4	3.52989	3.73541	2.95406	2.11969	3.69231	4.11395	0.037698
Gma.10782.1.S1_s_at	sp|P28996|EF2_CHLKE Elongation factor 2 (EF-2) [Parachlorella kessleri]	0/75.9	gb|CK350391.1|CK350391 hggfha24B11 Gland Cell LD PCR cDNA Library Heterodera glycines cDNA, mRNA sequence [Heterodera glycines]	9.2e-77/66.1	4	-0.667931	0.68292	1.82909	0.626614	2.72319	3.09906	0.0116747
Gma.10786.2.S1_at	gb|AAM67062.1| unknown [Arabidopsis thaliana]	3.7e-26/43.9	novel		1	4.81827	6.79638	3.5246	1.69835	2.36513	2.37468	0.000124646
Gma.10800.1.S1_s_at	novel		novel		4	0.60472	0.64877	1.89372	1.33483	2.9613	3.5691	0.0151923
Gma.10800.2.S1_at	novel		novel		4	0.527088	-1.06979	2.1303	-0.295339	0.780743	2.81274	0.0430118
Gma.10802.1.S1_a_at	emb|CAA04447.1| DnaJ-like protein [Medicago sativa]	1.2e-182/80.2	gb|BM416394.1|BM416394 OP21486 Mixed Stage EST's from Globodera pallida, the potato cyst nematode Globodera pallida cDNA similar to Homology:(blast score <=3D 1e-5) Caenorhabditis elegans cosmid R74, mRNA sequence [Globodera pallida]	1.6e-06/71.2	4	0.688684	1.06939	1.75345	1.15693	1.82954	2.57371	0.0673916
Gma.10826.3.S1_at	gb|AAM12880.1| GTP-binding protein [Helianthus annuus]	2.6e-101/82.3	gb|CF100618.1|CF100618 rv24g03.y1 Heterodera schachtii J2 pAMP1 v1 Heterodera schachtii cDNA 5' similar to SW:RAN_BRUMA P38542 GTP-BINDING NUCLEAR PROTEIN RAN/TC4. ;, mRNA sequence [Heterodera schachtii]	7.2e-85/70.4	2	2.17686	2.75195	2.28592	2.04774	2.30846	2.76534	0.0366706
Gma.10842.1.S1_s_at	gb|AAN04889.1| ribosomal protein L16 [Vigna angularis]	4.1e-66/99.2	novel		4	-0.538669	0.33634	2.02224	0.574313	1.41893	3.21879	0.0349501
Gma.10850.2.S1_at	gb|AAB00554.1| dehydrin [Phaseolus vulgaris]	2.8e-33/71.4	novel		4	1.59075	1.22943	3.81239	1.46017	3.11124	4.31349	0.0133704
Gma.10867.2.S1_s_at	ref|XP_478516.1| translational initiation factor eIF1 [Oryza sativa (japonica cultivar-group)]	8.9e-39/74.7	novel		4	0.310065	-1.22956	1.99586	2.41305	2.03691	3.93254	0.0116543
Gma.10881.1.S1_at	gb|AAD09204.1| arginine decarboxylase [Glycine max]	0/87.7	novel		4	-2.33431	-0.915334	2.84658	1.81875	0.913899	3.62197	0.00991381
Gma.10882.1.S1_s_at	gb|AAA80688.1| chlorophyll a/b-binding protein [Glycine max]	3.5e-131/100.0	novel		4	3.13649	3.87262	3.84407	4.44837	5.12042	4.85513	0.00520607
Gma.10883.2.S1_s_at	ref|NP_849292.1| UBQ14; protein binding [Arabidopsis thaliana]	8.3e-118/97.5	gb|CV577304.1|CV577304 kf02b05.y3 Globodera pallida Pa2 female Globodera pallida cDNA 5' similar to TR:Q17000 Q17000 POLYUBIQUITIN. ;, mRNA sequence [Globodera pallida]	4.1e-147/75.9	4	1.06296	-0.247298	3.10676	1.91365	2.631	3.68121	0.0200312
Gma.10907.1.S1_s_at	ref|NP_567775.1| unknown protein [Arabidopsis thaliana]	1.8e-83/64.8	novel		4	-0.892804	-1.66449	0.446051	-1.33419	1.56564	3.47901	0.00991381
Gma.10907.2.S1_s_at	ref|NP_567775.1| unknown protein [Arabidopsis thaliana]	7.1e-76/51.9	novel		4	0.122926	0.290679	0.445071	1.48546	2.26741	3.27084	0.0421297
Gma.10919.2.S1_s_at	ref|NP_565844.1| DNA binding / zinc ion binding [Arabidopsis thaliana]	4.8e-45/55.7	novel		4	-0.378525	1.99537	2.47065	1.75735	1.50393	3.3231	0.0175484
Gma.10954.1.S1_s_at	emb|CAB52689.1| hexose transporter [Lycopersicon esculentum]	1.8e-112/71.3	novel		4	0.857462	2.25371	2.19987	1.97119	1.64343	2.21514	0.0307237
Gma.10969.4.S1_at	novel		novel		4	1.23857	-0.323326	2.04196	0.0464735	1.20935	2.00466	0.0423953
Gma.11002.1.S1_at	dbj|BAA23649.1| proton pyrophosphatase [Vigna radiata]	9.9e-191/90.1	novel		4	0.295109	0.773088	2.41572	2.11981	2.20722	3.49571	0.0149156
Gma.11024.3.S1_at	dbj|BAD90704.1| tonoplast intrinsic protein 2;1 [Mimosa pudica]	1.3e-82/65.1	gb|CV577374.1|CV577374 kf15b03.y1 Globodera pallida Pa2 female Globodera pallida cDNA 5' similar to TR:Q9ZR94 Q9ZR94 DELTA-TYPE TONOPLAST INTRINSIC PROTEIN. ;, mRNA sequence [Globodera pallida]	1.2e-07/62.6	4	-1.62902	-1.63191	2.5453	1.64717	2.17252	1.02917	0.0137231
Gma.11024.3.S1_s_at	dbj|BAD90704.1| tonoplast intrinsic protein 2;1 [Mimosa pudica]	1.3e-82/65.1	gb|CV577374.1|CV577374 kf15b03.y1 Globodera pallida Pa2 female Globodera pallida cDNA 5' similar to TR:Q9ZR94 Q9ZR94 DELTA-TYPE TONOPLAST INTRINSIC PROTEIN. ;, mRNA sequence [Globodera pallida]	1.2e-07/62.6	5	1.37745	1.70524	2.80287	2.50498	3.41496	1.2171	0.0438017
Gma.11024.6.S1_s_at	emb|CAA65184.1| aquaporin [Helianthus annuus]	8.0e-33/69.4	gb|CV577374.1|CV577374 kf15b03.y1 Globodera pallida Pa2 female Globodera pallida cDNA 5' similar to TR:Q9ZR94 Q9ZR94 DELTA-TYPE TONOPLAST INTRINSIC PROTEIN. ;, mRNA sequence [Globodera pallida]	6.0e-07/71.7	4	1.5665	2.50712	2.24371	2.73065	2.78732	2.90274	0.0382271
Gma.11035.1.S1_at	ref|NP_564075.1| unknown protein [Arabidopsis thaliana]	1.5e-36/44.0	gb|BM415072.1|BM415072 OP20142 Mixed Stage EST's from Globodera pallida, the potato cyst nematode Globodera pallida cDNA similar to Homology:(blast score <=3D 1e-5) Arabidopsis thaliana Unknown protein (F9E10.20) mRNA, mRNA sequence [Globodera pallida]	7.7e-09/71.4	4	-0.706222	0.246297	0.430179	-0.947962	0.411836	2.85088	0.0435952
Gma.11054.1.A1_s_at	novel		novel		4	0.0931941	2.10298	1.54006	1.23754	0.0549403	1.90919	0.0435952
Gma.11068.1.S1_at	gb|AAM78552.1| ribosomal protein small subunit 28 [Helianthus annuus]	1.2e-18/90.1	gb|CA939438.1|CA939438 ru14e05.y1 Heterodera glycines J4 Heterodera glycines cDNA 5' similar to SW:RS28_HUMAN P25112 40S RIBOSOMAL PROTEIN S28. [1] ;, mRNA sequence [Heterodera glycines]	4.7e-12/62.1	4	-1.33818	0.198858	1.84663	1.4987	2.24845	2.3783	0.0206298
Gma.11129.1.S1_at	dbj|BAD95892.1| Ser/Thr protein kinase [Lotus corniculatus var. japonicus]	1.0e-210/94.4	gb|BM354934.1|BM354934 rr18g07.y1 Globodera rostochiensis J2 pcDNAII Smant v1 Globodera rostochiensis cDNA 5' similar to TR:Q27603 Q27603 PROTEIN KINASE ;, mRNA sequence [Globodera rostochiensis]	1.9e-26/62.9	1	4.69931	4.45992	2.78378	2.95359	2.63066	2.84984	0.00701407
Gma.11129.1.S1_s_at	dbj|BAD95892.1| Ser/Thr protein kinase [Lotus corniculatus var. japonicus]	1.0e-210/94.4	gb|BM354934.1|BM354934 rr18g07.y1 Globodera rostochiensis J2 pcDNAII Smant v1 Globodera rostochiensis cDNA 5' similar to TR:Q27603 Q27603 PROTEIN KINASE ;, mRNA sequence [Globodera rostochiensis]	1.9e-26/62.9	4	-0.902255	-1.20002	2.63617	-0.473861	0.707486	3.04103	0.00991381
Gma.11153.1.S1_s_at	gb|AAF26742.1| 40s ribosomal protein S23 [Euphorbia esula]	3.9e-49/75.8	gb|CB278563.1|CB278563 ru49f02.y1 Heterodera glycines J4 Heterodera glycines cDNA 5' similar to TR:Q9V6Z0 Q9V6Z0 CG8415 PROTEIN. ;, mRNA sequence [Heterodera glycines]	3.2e-47/68.7	4	-0.790472	-0.471096	2.16447	2.71295	2.05789	3.69111	0.0113532
Gma.11169.1.S1_x_at	gb|AAZ20285.1| ubiquitin fusion protein [Arachis hypogaea]	1.1e-60/100.0	gb|CD749131.1|CD749131 rw47h04.y1 Heterodera glycines J4 Heterodera glycines cDNA 5' similar to TR:Q9U1P3 Q9U1P3 UBQ-2 PROTEIN. [1] ;, mRNA sequence [Heterodera glycines]	3.4e-71/73.5	4	3.17782	1.35836	2.95474	2.42106	3.6636	3.62475	0.0461549
Gma.11203.1.S1_a_at	dbj|BAA06278.1| SPF1 protein [Ipomoea batatas]	4.3e-129/78.0	novel		4	-1.97259	-1.60425	2.18862	0.518017	1.25724	3.74289	0.00364074
Gma.11204.3.S1_a_at	novel		novel		4	1.50976	6.22039	5.94311	7.02555	8.75815	8.44083	0.000285827
Gma.11213.1.S1_s_at	ref|NP_196659.1| DNA binding [Arabidopsis thaliana]	9.5e-65/100.0	gb|CK350756.1|CK350756 hggfha28H02 Gland Cell LD PCR cDNA Library Heterodera glycines cDNA, mRNA sequence [Heterodera glycines]	1.8e-79/76.6	4	0.297437	0.0564098	1.80151	1.48097	0.297795	2.78687	0.0420774
Gma.11213.1.S1_x_at	ref|NP_196659.1| DNA binding [Arabidopsis thaliana]	9.5e-65/100.0	gb|CK350756.1|CK350756 hggfha28H02 Gland Cell LD PCR cDNA Library Heterodera glycines cDNA, mRNA sequence [Heterodera glycines]	1.8e-79/76.6	4	-0.170674	0.359385	1.08425	0.877123	1.15211	3.2013	0.0316073
Gma.11213.2.S1_at	ref|NP_196659.1| DNA binding [Arabidopsis thaliana]	3.6e-65/100.0	gb|CK350756.1|CK350756 hggfha28H02 Gland Cell LD PCR cDNA Library Heterodera glycines cDNA, mRNA sequence [Heterodera glycines]	5.6e-76/76.0	4	1.53187	1.11295	1.69172	-0.29135	1.49863	2.57687	0.00169834
Gma.11225.1.S1_s_at	gb|AAD56018.1| 60S ribosomal protein L10 [Vitis riparia]	1.9e-105/88.6	gb|CB279510.1|CB279510 rq45g03.y1 Heterodera glycines J3 Heterodera glycines cDNA 5' similar to SW:RL10_MOUSE P45634 60S RIBOSOMAL PROTEIN L10 ;, mRNA sequence [Heterodera glycines]	2.1e-64/69.7	4	1.30348	1.59528	1.67881	-0.542867	1.06905	3.64986	0.0358384
Gma.11242.2.S1_x_at	emb|CAC84547.1| dicarboxylate/tricarboxylate carrier [Nicotiana tabacum]	1.5e-124/82,8	novel		4	0.560682	0.539009	1.74715	0.925501	0.602758	1.83475	0.0415601
Gma.11277.2.S1_at	emb|CAA61158.1| SIEP1L protein [Beta vulgaris subsp. vulgaris]	1.3e-107/61.3	novel		4	-0.755268	-1.71367	1.34792	1.23241	-0.710075	2.33042	0.0126121
Gma.11330.1.S1_s_at	sp|O22584| 40S ribosomal protein S14 [Lupinus luteus]	3.4e-51/83.7	gb|CB375474.1|CB375474 rw07c11.y1 Heterodera glycines virgin female Heterodera glycines cDNA 5' similar to SW:RS14_CAEEL P48150 PROBABLE 40S RIBOSOMAL PROTEIN S14. [1] ;, mRNA sequence [Heterodera glycines]	3.2e-76/75.4	4	-1.86433	-0.0111365	1.3669	-0.360863	2.93587	3.40227	0.0131646
Gma.11337.1.S1_at	gb|AAD55467.1| Putative splicing factor Prp8 [Arabidopsis thaliana]	3.1e-145/83.7	gb|BI748964.1|BI748964 ro84c06.y1 Heterodera glycines J2 pAMP1 v8 Chiapelli McCarter Heterodera glycines cDNA 5' similar to SW:YLJ6_CAEEL P34369 HYPOTHETICAL 272.0 KD PROTEIN C50C3.6 IN CHROMOSOME III. [1] ;, mRNA sequence [Heterodera glycines]	4.5e-41/64.9	4	0.777691	-0.123152	1.79363	1.51734	2.53202	1.51228	0.0349501
Gma.11341.1.S1_at	ref|NP_193524.2| binding [Arabidopsis thaliana]	2.9e-81/67.5	novel		4	1.28784	1.19684	2.55239	1.84968	2.45565	2.76239	0.0281737
Gma.11430.1.S1_at	novel		novel		4	2.37159	1.04769	2.28783	1.78281	1.25026	2.69625	0.0643333
Gma.11486.1.A1_at	novel		novel		4	-1.9214	-0.798226	2.61079	1.02876	2.31873	3.38685	0.00100677
Gma.11556.1.A1_at	novel		novel		2	1.26829	1.32759	0.852145	1.29336	-0.018167	1.86046	0.0447113
Gma.1165.1.S1_at	ref|XP_473623.1| OSJNBa0011J08.19 [Oryza sativa (japonica cultivar-group)]	1.8e-12/62.7	novel		5	0.136952	0.957525	-0.673636	2.07902	0.42132	1.20931	0.0405367
Gma.119.2.S1_at	gb|ABA91233.1| Elongation factor P, putative [Oryza sativa (japonica cultivar-group)]	1.4e-45/75.6	novel		2	1.9363	2.94181	1.47076	1.73617	1.46243	1.69312	0.041671
Gma.1202.1.S1_s_at	emb|CAD91335.1| monosaccharide transporter [Glycine max]	1.6e-247/89.4	novel		4	-1.25466	-0.871966	1.3736	0.921882	1.47566	2.50379	0.0361189
Gma.12187.1.A1_s_at	gb|AAG51767.1| RNA and export factor binding protein, putative; 38196-36208 [Arabidopsis thaliana]	1.3e-13/64.7	novel		4	1.31457	0.498855	1.73609	2.08358	2.26073	2.4961	0.0326931
Gma.12330.1.S1_s_at	dbj|BAD01556.1| ERF-like protein [Cucumis melo]	2.0e-24/47.0	novel		4	1.49	1.22071	3.44313	2.5904	2.83584	4.05591	0.0147762
Gma.12330.2.S1_s_at	dbj|BAD01556.1| ERF-like protein [Cucumis melo]	2.6e-32/62.4	novel		4	1.27325	1.89089	1.84159	2.17434	2.90844	2.79819	0.0425946
Gma.12497.1.S1_s_at	novel		novel		4	-0.373941	-0.32508	1.23645	-1.39183	0.382584	1.84032	0.0400918
Gma.1277.1.S1_at	emb|CAA71103.1| CDSP32 protein (Chloroplast Drought-induced Stress Protein of 32kDa) [Solanum tuberosum]	1.1e-95/65.5	novel		1	2.26681	1.99188	1.95691	2.23572	1.66734	1.9023	0.0582129
Gma.1305.1.S1_at	gb|AAS88427.1| thioredoxin [Glycine max]	1.9e-43/88.8	novel		1	4.20595	4.2857	2.87215	4.15623	3.29391	3.34189	0.0333292
Gma.13076.1.S1_at	ref|NP_974673.2| calmodulin binding [Arabidopsis thaliana]	1.7e-103/63.2	novel		4	-1.9519	-1.54925	1.37737	-1.51951	1.62069	1.99591	0.00100677
Gma.13100.2.A1_at	novel		novel		6	0.368857	1.56342	-0.0805859	-0.784141	1.95073	1.17978	0.017772
Gma.13121.1.S1_a_at	ref|NP_187376.1| ubiquitin-protein ligase/ zinc ion binding [Arabidopsis thaliana]	4.4e-20/66.6	novel		1	2.59262	2.48952	2.32086	2.3786	2.05528	1.73244	0.0446283
Gma.13144.1.S1_at	ref|NP_198119.1| DNA binding [Arabidopsis thaliana]	8.2e-38/68.0	gb|BI749578.1|BI749578 ro79g10.y1 Heterodera glycines J2 pAMP1 v8 Chiapelli McCarter Heterodera glycines cDNA 5' similar to SW:H2A_CAEEL P09588 HISTONE H2A. [16] TR:Q27485 WP:CE04501 ;, mRNA sequence [Heterodera glycines]	1.1e-38/68.0	5	1.03382	1.83066	1.55488	2.63951	1.97342	1.96547	0.0706173
Gma.1316.6.S1_a_at	gb|AAF13731.1| PSI light-harvesting antenna chlorophyll a/b-binding protein [Pisum sativum]	1.5e-24/90.1	novel		1	4.33256	3.65537	1.78943	2.19317	1.91678	2.62961	0.00323306
Gma.13187.1.S1_at	ref|NP_566187.1| unknown protein [Arabidopsis thaliana]	7.6e-51/60.3	novel		4	0.697122	0.825752	1.74415	0.294519	1.80393	2.2198	0.0420087
Gma.13290.1.S1_at	ref|NP_176899.2| calmodulin binding / transcription regulator [Arabidopsis thaliana]	1.0e-42/58.4	novel		7	0.266757	-1.83544	-0.266365	-1.30292	1.79046	-0.782408	0.0272561
Gma.13350.1.S1_x_at	gb|AAB86942.1| endoplasmic reticulum HSC70-cognate binding protein precursor [Glycine max]	7.6e-264/91.1	gb|AF529194.1| Heterodera glycines heat shock protein 70-C mRNA, complete cds [Heterodera glycines]	9.0e-154/67.2	5	1.24262	2.41069	2.2169	2.54442	2.00667	0.862459	0.0439427
Gma.13554.1.A1_at	novel		novel		1	2.33902	2.72376	1.82678	2.12448	1.8402	1.75065	0.0505366
Gma.14.1.S1_at	dbj|BAA02720.1| early nodulin [Glycine max]	1.7e-76/78.8	novel		7	1.4135	1.75097	1.5931	0.881967	2.12438	0.35089	0.0663679
Gma.14056.1.A1_at	novel		novel		7	1.86408	0.650799	1.07428	0.27419	1.78422	-1.2403	0.0239326
Gma.14284.1.S1_at	novel		novel		2	5.9708	6.53908	5.27197	5.07989	5.09169	5.76816	0.0276431
Gma.14299.1.S1_at	novel		novel		1	7.78677	7.70616	7.37398	6.87898	6.91958	6.74838	0.00767731
Gma.14471.1.S1_s_at	novel		novel		4	-0.968138	-0.0149503	3.05167	0.0505061	1.77884	4.2346	0.0141145
Gma.1449.1.S1_s_at	gb|AAN77501.1| nucleoside diphosphate kinase [Glycine max]	2.0e-73/97.9	gb|BM354896.1|BM354896 rr18c06.y1 Globodera rostochiensis J2 pcDNAII Smant v1 Globodera rostochiensis cDNA 5' similar to TR:Q93576 Q93576 F25H2.5 PROTEIN. [1] ;, mRNA sequence [Globodera rostochiensis]	1.8e-16/59.3	4	-0.133544	-0.00881052	1.89147	0.859334	2.14595	3.11136	0.0269198
Gma.15037.1.S1_at	novel		novel		2	2.51453	1.51532	1.35012	0.87853	1.53438	1.7421	0.0588029
Gma.15151.1.S1_at	gb|AAW83328.1| mitochondrial prohibitin 1 [Petunia x hybrida]	5.8e-80/85.7	gb|CB935342.1|CB935342 rq38f12.y1 Heterodera glycines J3 Heterodera glycines cDNA 5' similar to SW:YWB1_CAEEL P50093 HYPOTHETICAL 31.8 KD PROTEIN IN CHROMOSOME II. [1] ;, mRNA sequence [Heterodera glycines]	2.3e-43/62.7	5	3.69657	3.62128	3.38109	3.97133	3.51416	2.78761	0.0333054
Gma.1516.2.A1_at	novel		novel		2	1.66908	2.45415	1.56278	2.07356	1.53175	2.41497	0.040173
Gma.15163.1.S1_a_at	novel		novel		1	3.21586	3.96763	2.49446	2.94371	2.87121	1.19372	0.0186375
Gma.15234.1.S1_x_at	gb|AAF26742.1| 40s ribosomal protein S23 [Euphorbia esula]	3.9e-61/87.3	gb|CB278563.1|CB278563 ru49f02.y1 Heterodera glycines J4 Heterodera glycines cDNA 5' similar to TR:Q9V6Z0 Q9V6Z0 CG8415 PROTEIN. ;, mRNA sequence [Heterodera glycines]	1.6e-65/73.1	4	3.36811	2.85407	2.7743	2.29263	3.59551	3.60053	0.0257259
Gma.15235.1.S1_at	gb|AAM62421.1| Drm3 [Pisum sativum]	6.1e-43/72.5	novel		7	3.05076	1.05371	2.58985	1.79187	2.47	1.56339	0.0294348
Gma.15307.1.S1_at	emb|CAA49340.1| ADR6 [Glycine max]	3.8e-147/100.0	novel		4	-2.41783	-2.61764	2.525	0.340114	1.52968	0.50927	0.0113532
Gma.15307.2.S1_s_at	emb|CAA40182.1| eEF-1a [Glycine max]	6.0e-232/98.4	gb|CV578400.1|CV578400 kf38f01.y1 Globodera pallida Pa2 female Globodera pallida cDNA 5' similar to SW:EF1A_ONCVO P27592 ELONGATION FACTOR 1-ALPHA ;, mRNA sequence [Globodera pallida]	2.4e-101/68.8	4	0.428092	0.0114793	2.76612	0.628846	3.68661	4.60955	0.00966593
Gma.15452.1.S1_a_at	dbj|BAB33422.1| putative senescence-associated protein [Pisum sativum]	7.1e-46/76.9	novel		4	-1.28988	-2.39944	-0.0509622	-2.53306	0.261003	3.17286	0.0257259
Gma.15490.3.S1_s_at	emb|CAH60890.1| carbonic anhydrase [Lycopersicon esculentum]	8.3e-72/72.6	novel		1	4.20202	2.85817	1.92075	1.28782	1.36917	0.062338	0.00303403
Gma.15543.1.S1_s_at	novel		gb|CV578232.1|CV578232 kf36d04.y1 Globodera pallida Pa2 female Globodera pallida cDNA 5' similar to contains element MSR1 repetitive element ;, mRNA sequence [Globodera pallida]	2.4e-07/62.0	4	-0.729746	-1.72504	3.11422	1.77085	1.14573	2.62471	0.0279251
Gma.15724.1.S1_a_at	ref|NP_190012.1| ribonuclease/ transcriptional repressor [Arabidopsis thaliana]	8.0e-98/70.7	novel		4	2.11714	2.59501	2.64715	3.00766	2.90041	3.82107	0.0396807
Gma.15997.1.S1_at	novel		novel		4	0.308194	0.581722	2.17938	1.20262	2.50429	2.5462	0.046915
Gma.1602.1.S1_a_at	ref|NP_201539.2| CKA1; kinase [Arabidopsis thaliana]	2.1e-142/71.5	gb|CB934883.1|CB934883 rq98c04.y1 Heterodera glycines egg Heterodera glycines cDNA 5' similar to SW:KC2A_CAEEL P18334 CASEIN KINASE II, ALPHA CHAIN ;, mRNA sequence [Heterodera glycines]	4.1e-29/65.0	4	-1.34524	-0.748335	0.579537	0.0398875	0.542122	2.20887	0.0374393
Gma.16111.3.S1_a_at	gb|AAC31886.1| actin [Gossypium hirsutum]	2.6e-155/97.3	gb|AF539593.1| Globodera rostochiensis actin mRNA, complete cds [Globodera rostochiensis]	8.9e-174/73.8	1	6.16103	6.87368	4.83433	5.30144	3.57507	3.57949	0.01078
Gma.16259.1.S1_at	emb|CAA54506.1| GTPase [Glycine max]	4.5e-100/96.1	gb|CA939842.1|CA939842 ru09c05.y1 Heterodera glycines J4 Heterodera glycines cDNA 5' similar to TR:O01803 O01803 SIMILARITY TO THE YPT1 SUB-FAMILY OFRAS PROTEINS. [1] ;, mRNA sequence [Heterodera glycines]	5.6e-48/65.3	2	2.35523	2.62964	2.12671	2.56004	2.37074	2.31618	0.0734957
Gma.16276.2.S1_a_at	ref|NP_565660.1| unknown protein [Arabidopsis thaliana]	8.0e-20/59.5	novel		1	3.60447	3.89064	3.21686	3.69867	3.36584	3.23636	0.049699
Gma.16290.1.S1_s_at	ref|NP_683304.1| unknown protein [Arabidopsis thaliana]	1.4e-31/49.4	novel		8	2.3415	1.64016	2.54811	2.46454	2.60265	2.33661	0.037735
Gma.163.1.S1_at	dbj|BAA81808.1| GmMYB12 [Glycine max]	3.2e-17/100.0	novel		2	3.49055	4.37686	3.77024	4.11158	3.67707	3.20699	0.0267258
Gma.16334.2.S1_at	gb|AAM64516.1| cytochrome c oxidase subunit, putative [Arabidopsis thaliana]	1.6e-41/79.6	novel		4	-1.55492	0.39663	0.424005	-0.402281	1.63061	1.76605	0.0386694
Gma.1643.2.S1_at	gb|ABA81879.1| unknown [Solanum tuberosum]	5.6e-54/78.4	novel		1	2.94039	3.46645	2.56988	3.76635	1.6382	2.02314	0.0310059
Gma.16619.1.S1_at	gb|AAF00638.1| unknown protein [Arabidopsis thaliana]	1.1e-131/42.3	novel		4	-0.175658	-0.798446	1.91813	-0.220128	0.252995	-0.16395	0.0576924
Gma.16641.1.S1_at	dbj|BAD27255.1| SlHDL2 [Silene latifolia]	3.2e-29/60.8	novel		1	3.08582	2.50854	1.74495	2.12424	2.13827	1.84169	0.0762108
Gma.16741.1.S1_at	tpg|DAA05210.1| TPA: growth-regulating factor 6 [Oryza sativa (japonica cultivar-group)]	3.2e-32/32.4	novel		2	1.5669	2.11574	-0.368836	1.32423	1.68207	1.83022	0.00701407
Gma.16828.1.S1_s_at	novel		novel		4	0.0938568	-1.15068	2.21484	0.89991	2.93704	3.36882	0.0230767
Gma.16831.1.A1_at	prf||1308219B ORF 2 [Glycine max]	1.5e-113/98.0	novel		3	2.43927	2.30645	2.20492	2.28158	2.25159	2.55969	0.0974716
Gma.16831.1.A1_x_at	prf||1308219B ORF 2 [Glycine max]	1.5e-113/98.0	novel		4	3.91005	3.94896	3.94669	3.74948	3.72025	4.68179	0.00979659
Gma.16834.1.A1_at	dbj|BAB64304.1| beta-conglycinin alpha-subunit [Glycine max]	1.7e-85/71.2	novel		4	1.40922	1.29555	4.43062	3.69739	2.58796	3.0339	0.00871445
Gma.16834.1.A1_s_at	dbj|BAB64304.1| beta-conglycinin alpha-subunit [Glycine max]	1.7e-85/71.2	novel		4	-0.398538	1.73158	1.1215	1.0188	-1.33857	1.54282	0.0430118
Gma.16838.1.S1_at	gb|AAQ21121.1| photosystem I psaH protein [Trifolium pratense]	3.5e-38/72.4	novel		4	-1.7234	-1.59383	0.219766	0.807498	1.91178	1.78935	0.00701407
Gma.16913.1.S1_s_at	gb|AAA66288.1| proline-rich protein [Glycine max]	3.7e-84/86.4	novel		4	0.818025	-1.35683	4.50611	2.18531	3.90022	4.9589	0.00292654
Gma.16945.1.A1_at	novel		novel		4	0.766077	-1.05875	0.322667	-0.0339292	0.725772	2.87874	0.0262628
Gma.16947.1.S1_at	novel		novel		4	1.81211	1.65983	3.19207	2.36309	2.88469	2.87344	0.0542908
Gma.17047.1.S1_at	gb|AAP34362.1| fiber protein Fb15 [Gossypium barbadense]	2.1e-26/69.2	novel		5	3.62542	4.25558	3.3304	4.17248	4.21166	3.46317	0.0333292
Gma.17047.1.S1_x_at	gb|AAP34362.1| fiber protein Fb15 [Gossypium barbadense]	2.1e-26/69.2	novel		3	3.39081	2.6114	2.68569	3.14097	2.70081	3.06429	0.0679142
Gma.17053.2.S1_s_at	emb|CAB39974.1| glyceraldehyde-3-phosphate dehydrogenase [Nicotiana tabacum]	1.8e-148/85.3	gb|AF004522.1|AF004522 Globodera rostochiensis glyceraldehyde-3-phosphate-dehydrogenase (gpd-1) mRNA, partial cds [Globodera rostochiensis]	1.7e-79/67.3	4	-0.575117	-1.01351	1.84856	0.271578	2.3927	3.33347	0.0131646
Gma.17053.3.S1_x_at	emb|CAB39974.1| glyceraldehyde-3-phosphate dehydrogenase [Nicotiana tabacum]	8.5e-52/94.7	gb|CV578494.1|CV578494 kf39g10.y1 Globodera pallida Pa2 female Globodera pallida cDNA 5' similar to SW:G3P1_GLORO O16027 GLYCERALDEHYDE 3-PHOSPHATE DEHYDROGENASE 1 ;, mRNA sequence [Globodera pallida]	3.6e-47/69.1	4	0.973974	0.720845	1.7809	-0.164293	1.75097	2.87274	0.0381604
Gma.17053.5.S1_s_at	emb|CAA33620.1| Glyceraldehyde-3-phosphate dehydrogenase [Zea mays]	2.7e-46/74.2	gb|CV579309.1|CV579309 kf11c01.y3 Globodera pallida Pa2 female Globodera pallida cDNA 5' similar to SW:G3P1_GLORO O16027 GLYCERALDEHYDE 3-PHOSPHATE DEHYDROGENASE 1 ;, mRNA sequence [Globodera pallida]	3.6e-14/71.7	4	-2.36566	-1.98316	0.0724946	-1.49704	0.487126	2.87184	0.00816444
Gma.17451.1.S1_at	gb|AAD03343.1| ubiquitin [Pisum sativum]	1.2e-194/97.9	gb|BM415164.1|BM415164 OP20236 Mixed Stage ESTs from Globodera pallida cDNA similar to Homology:(blast score <=3D 1e-5) Botrytis cinerea strain T4 cDNA library under conditions of nitrogen deprivation, mRNA sequence [Globodera pallida]	1.8e-156/78.5	4	0.82134	0.524861	3.16974	1.99985	2.55847	2.9227	0.00614859
Gma.17473.2.S1_at	ref|NP_001031517.1| unknown protein [Arabidopsis thaliana]	2.1e-117/61.1	gb|CA939823.1|CA939823 ru08h11.y1 Heterodera glycines J4 Heterodera glycines cDNA 5' similar to TR:Q9XEE6 Q9XEE6 HYPOTHETICAL CYS-3-HIS ZINC FINGER PROTEIN. ;, mRNA sequence [Heterodera glycines]	5.6e-247/95.0	4	-1.29934	0.722433	2.05397	0.848572	2.15104	3.34877	0.00585781
Gma.17473.2.S1_x_at	ref|NP_001031517.1| unknown protein [Arabidopsis thaliana]	2.1e-117/61.1	gb|CA939823.1|CA939823 ru08h11.y1 Heterodera glycines J4 Heterodera glycines cDNA 5' similar to TR:Q9XEE6 Q9XEE6 HYPOTHETICAL CYS-3-HIS ZINC FINGER PROTEIN. ;, mRNA sequence [Heterodera glycines]	5.6e-247/95.0	4	0.456079	1.85971	1.69266	-0.0174387	0.128756	2.6617	0.0530943
Gma.17476.2.S1_at	emb|CAA06308.1| cytosolic fructose-1,6-bisphosphate aldolase [Cicer arietinum]	2.6e-167/89.6	gb|AY160988.1| Globodera rostochiensis aldolase mRNA, complete cds [Globodera rostochiensis]	1.9e-56/63.1	4	0.887091	-0.57525	2.0186	0.737587	2.63804	3.76484	0.00751198
Gma.17495.1.S1_at	novel		novel		4	-0.629158	0.506855	1.9157	2.88729	3.61815	3.51933	0.00701407
Gma.17610.1.S1_at	dbj|BAA03101.1| lipoxygenase L-4 [Glycine max]	0/86.8	novel		4	-0.964836	0.693009	2.87999	0.538089	0.314871	0.594408	0.0398045
Gma.17610.2.S1_s_at	dbj|BAA03101.1| lipoxygenase L-4 [Glycine max]	0/95.1	novel		4	-2.5995	-2.68049	5.92267	2.30974	4.41017	5.25103	0.000478363
Gma.17665.3.S1_at	gb|AAR14273.1| predicted protein [Populus alba x Populus tremula]	1.4e-83/51.7	novel		2	3.43955	3.61869	1.80159	2.76292	1.62782	3.3025	0.0126121
Gma.17682.1.S1_at	dbj|BAB33201.1| ATPase alpha subunit [Lotus corniculatus var. japonicus]	2.2e-236/94.7	gb|CV578591.1|CV578591 kf13b06.y1 Globodera pallida Pa2 female Globodera pallida cDNA 5' similar to TR:Q9XXK1 Q9XXK1 H28O16.1 PROTEIN ;, mRNA sequence [Globodera pallida]	1.2e-48/60.8	4	0.793356	0.733812	2.16719	-0.564354	2.2065	3.89105	0.00991381
Gma.17700.3.S1_s_at	gb|AAM61043.1| unknown [Arabidopsis thaliana]	3.8e-39/43.2	novel		8	2.89474	-0.450257	0.617556	1.55159	2.70274	-0.985889	0.0070972
Gma.17706.1.A1_at	sp|P49158| Acetyl-coenzyme A carboxylase carboxyl transferase subunit beta (ACCase beta chain) [Glycine max]	1.2e-81/92.0	novel		4	0.866091	-0.344394	2.07389	1.47846	1.86223	3.17275	0.0141145
Gma.1772.1.S1_at	novel		novel		4	0.843566	1.57568	1.53449	-0.953446	1.69971	2.31341	0.0120672
Gma.17736.1.S1_at	emb|CAI77630.1| putative Cys2-His2 zinc finger transcription factor [Juglans regia]	7.5e-35/58.2	novel		4	1.49901	0.272885	2.04335	1.32731	1.31988	2.36487	0.0435892
Gma.17740.1.S1_at	ref|NP_974229.1| structural constituent of ribosome [Arabidopsis thaliana]	9.9e-33/64.6	gb|BM355452.1|BM355452 rr25b12.y1 Globodera rostochiensis J2 pcDNAII Smant v1 Globodera rostochiensis cDNA 5' similar to SW:RL22_RAT P47198 60S RIBOSOMAL PROTEIN L22. ;contains Alu repetitive element;, mRNA sequence [Globodera rostochiensis]	6.4e-07/66.3	4	-0.152305	-0.353092	0.175062	-0.381533	-0.36343	1.83987	0.0494045
Gma.17745.1.S1_at	ref|NP_196814.1| unknown protein [Arabidopsis thaliana]	3.5e-122/67.5	novel		7	2.4441	2.31643	0.931866	1.21673	2.3044	0.669332	0.0280679
Gma.17782.1.S1_at	ref|NP_564289.1| unknown protein [Arabidopsis thaliana]	1.5e-85/89.5	gb|CB374030.1|CB374030 ro97d05.y1 Heterodera glycines J3 Heterodera glycines cDNA 5' similar to SW:YLF6_CAEEL Q03598 HYPOTHETICAL 18.5 KDA PROTEIN C40H1.6 IN CHROMOSOME III. [2] SW:YLF6_CAEEL ;, mRNA sequence [Heterodera glycines]	3.3e-42/63.7	3	2.26594	2.39117	0.924811	2.03805	2.21772	1.63637	0.0433074
Gma.17802.1.S1_at	gb|AAK19054.1| UVI1 [Pisum sativum]	3.4e-23/80.3	novel		4	2.58097	2.76938	2.71332	3.46048	2.78815	3.47159	0.040173
Gma.17888.1.S1_at	novel		novel		1	2.34616	1.60118	1.84803	1.63153	0.857658	1.55386	0.0579397
Gma.17894.1.S1_s_at	novel		novel		4	-1.72248	-0.775171	2.86262	1.55977	1.82858	4.22335	0.00170646
Gma.17926.1.S1_a_at	ref|NP_191842.1| UXS2 (UDP-GLUCURONIC ACID DECARBOXYLASE 2); catalytic/ dTDP-glucose 4,6-dehydratase [Arabidopsis thaliana]	3.1e-183/79.0	novel		1	2.27542	1.97268	2.25326	2.07031	1.71279	1.96829	0.0847903
Gma.17933.1.S1_a_at	gb|AAM28288.1| cytochrome b5 [Ananas comosus]	1.7e-38/79.5	novel		4	0.727605	0.560822	2.08096	1.46109	2.44647	2.87842	0.0349501
Gma.17971.2.S1_s_at	novel		novel		5	4.39172	4.40168	4.08172	4.97175	4.24995	3.74204	0.0197578
Gma.17986.1.S1_at	ref|NP_188752.1| transcription factor/ zinc ion binding [Arabidopsis thaliana]	4.1e-15/48.5	novel		2	2.42014	3.52955	2.96105	2.65305	2.45439	2.76314	0.0576736
Gma.1800.1.S1_s_at	novel		novel		4	0.790648	1.2873	1.88112	1.455	1.23834	2.56579	0.0734957
Gma.18007.1.S1_at	novel		novel		4	1.16867	1.64398	2.26643	0.700195	0.389	1.89234	0.0530943
Gma.1807.1.S1_at	emb|CAA98189.1| RAC1 [Lotus corniculatus var. japonicus]	2.2e-85/95.9	gb|CB281381.1|CB281381 ru94b07.y1 Heterodera glycines virgin female Heterodera glycines cDNA 5' similar to SW:G25B_HUMAN P21181 G25K GTP-BINDING PROTEIN, BRAIN ISOFORM ;, mRNA sequence [Heterodera glycines]	4.2e-14/74.5	5	1.45057	2.00815	1.55606	2.04238	1.92615	1.43011	0.0663679
Gma.18084.1.S1_at	gb|AAW78864.1| respiratory burst oxidase 2 [Medicago truncatula]	4.3e-64/85.7	novel		4	1.31343	-0.937912	2.6928	2.01089	1.682	3.05047	0.0188328
Gma.18087.1.S1_at	gb|AAM22748.1| polyubiquitin 2 [Deschampsia antarctica]	2.8e-52/100.0	gb|CV578740.1|CV578740 kf03c08.y3 Globodera pallida Pa2 female Globodera pallida cDNA 5' similar to TR:Q17098 Q17098 UBIQUITIN ;, mRNA sequence [Globodera pallida]	6.5e-33/79.3	8	1.66867	1.07377	1.35856	2.23859	2.57526	1.63828	0.0630642
Gma.1824.1.S1_at	dbj|BAA05102.1| ferrochelatase [Cucumis sativus]	8.3e-116/80.4	novel		2	2.24133	2.76472	1.67354	1.9921	2.53734	2.83647	0.0369476
Gma.1890.1.S1_at	ref|NP_173730.1| unknown protein [Arabidopsis thaliana]	4.0e-77/60.6	novel		7	2.05674	0.170706	2.88431	0.505412	1.6703	0.93614	0.0194386
Gma.1965.1.S1_x_at	emb|CAA36644.1| unnamed protein product [Medicago sativa]	2.2e-70/96.6	gb|CB278963.1|CB278963 ru30h09.y1 Heterodera glycines J4 Heterodera glycines cDNA 5' similar to SW:CALM_PLECO P11120 CALMODULIN. [1] ;, mRNA sequence [Heterodera glycines]	1.5e-104/78.7	4	-1.0488	-1.0222	0.170051	-1.85509	-0.0716521	1.8028	0.0394753
Gma.1975.1.S1_a_at	gb|AAM66958.1| histone H2B [Arabidopsis thaliana]	3.6e-42/96.8	gb|CK350645.1|CK350645 hggfha27E04 Gland Cell LD PCR cDNA Library Heterodera glycines cDNA, mRNA sequence [Heterodera glycines]	6.2e-44/73.1	4	-0.387389	-0.18325	1.46793	-0.616977	1.96862	3.24274	0.010507
Gma.2139.2.S1_s_at	gb|AAQ09999.1| putative fructokinase 2; S1 self-incompatibility locus-linked 3.16 protein [Petunia integrifolia subsp. inflata]	6.1e-146/86.4	novel		4	0.16515	2.19668	2.38164	0.661712	2.73769	3.71218	0.010595
Gma.2196.1.S1_x_at	ref|NP_912914.1| unnamed protein product [Oryza sativa (japonica cultivar-group)]	3.6e-65/92.5	gb|CB278963.1|CB278963 ru30h09.y1 Heterodera glycines J4 Heterodera glycines cDNA 5' similar to SW:CALM_PLECO P11120 CALMODULIN. [1] ;, mRNA sequence [Heterodera glycines]	4.1e-96/76.8	4	0.221021	1.2421	1.80719	1.9062	2.1353	3.15485	0.0326931
Gma.2240.1.S1_at	dbj|BAA03922.1| endo-xyloglucan transferase [Glycine max]	2.0e-158/95.8	novel		4	0.624956	1.01399	0.668327	2.58493	2.47715	2.3409	0.0481187
Gma.2313.1.S1_at	gb|AAL74418.1| ATP sulfurylase [Glycine max]	2.1e-218/100.0	novel		4	2.08222	0.602432	2.41628	2.65638	3.43624	3.53382	0.00541877
Gma.2313.1.S1_s_at	gb|AAL74418.1| ATP sulfurylase [Glycine max]	2.1e-218/100.0	novel		4	-0.889403	0.405675	1.63153	0.263535	1.61155	2.75931	0.034315
Gma.2389.1.S1_at	gb|AAM63313.1| Contains similarity to bHLH transcription factor GBOF-1 from Tulipa gesneriana gb|AF185269 [Arabidopsis thaliana]	2.6e-43/59.5	novel		4	1.17824	1.74992	2.13889	0.139956	0.52456	2.30779	0.0529493
Gma.2411.1.S1_a_at	ref|NP_177210.1| kinase [Arabidopsis thaliana]	2.6e-105/69.4	novel		8	0.548645	-0.0533221	1.26026	1.8574	0.892043	0.121099	0.0585687
Gma.2439.1.S1_at	ref|NP_171820.1| catalytic [Arabidopsis thaliana]	8.7e-36/54.3	novel		1	4.50928	4.13283	4.42625	3.76044	3.37707	3.64618	0.041671
Gma.2444.1.S1_x_at	gb|AAB88172.1| catalase [Glycine max]	1.6e-254/93.8	novel		2	1.5251	2.5916	1.48762	2.04109	1.95169	1.47953	0.0621818
Gma.2534.1.S1_s_at	ref|NP_849292.1| UBQ14; protein binding [Arabidopsis thaliana]	1.6e-154/100.0	gb|CV577304.1|CV577304 kf02b05.y3 Globodera pallida Pa2 female Globodera pallida cDNA 5' similar to TR:Q17000 Q17000 POLYUBIQUITIN. ;, mRNA sequence [Globodera pallida]	1.1e-175/81.0	4	-0.809533	-0.483189	4.09217	2.11063	2.88258	4.31574	0.00648862
Gma.2534.2.S1_s_at	ref|NP_001031585.1| UBQ11 (UBIQUITIN 11); protein binding [Arabidopsis thaliana]	4.3e-65/99.2	gb|CK350295.1|CK350295 hggfha23A05 Gland Cell LD PCR cDNA Library Heterodera glycines cDNA, mRNA sequence [Heterodera glycines]	7.0e-106/83.0	4	0.0363593	0.915672	2.96856	2.14137	3.39345	3.96234	0.00701407
Gma.2534.3.S1_x_at	gb|AAZ32851.1| pentameric polyubiquitin [Medicago sativa]	4.1e-74/100.0	gb|BM355264.1|BM355264 rr22g12.y1 Globodera rostochiensis J2 pcDNAII Smant v1 Globodera rostochiensis cDNA 5' similar to TR:Q60507 Q60507 POLYUBIQUITIN. ;, mRNA sequence [Globodera rostochiensis]	8.8e-134/82.7	4	2.79675	2.12329	3.66692	2.53785	2.55955	3.21849	0.0435952
Gma.2534.7.S1_x_at	gb|AAZ32851.1| pentameric polyubiquitin [Medicago sativa]	1.9e-23/100.0	gb|CV577771.1|CV577771 kf22a07.y1 Globodera pallida Pa2 female Globodera pallida cDNA 5' similar to TR:Q9SNZ1 Q9SNZ1 UBIQUITIN PRECURSOR. ;, mRNA sequence [Globodera pallida]	3.8e-46/84.1	4	2.47414	0.76479	3.20061	0.418754	2.55196	2.50269	0.0381529
Gma.2590.2.S1_at	novel		novel		4	-1.57234	1.7772	3.88111	2.07719	2.33741	2.44975	0.0034364
Gma.2623.1.S1_at	gb|AAM66958.1| histone H2B [Arabidopsis thaliana]	1.3e-37/98.8	gb|CK350645.1|CK350645 hggfha27E04 Gland Cell LD PCR cDNA Library Heterodera glycines cDNA, mRNA sequence [Heterodera glycines]	5.9e-42/72.0	4	1.53013	-0.471548	1.8833	0.800165	1.26191	3.0053	0.041665
Gma.2679.1.S1_s_at	sp|P27788|Ferredoxin-3, chloroplast precursor (Ferredoxin III) (Fd III) [Zea mays]	5.9e-40/77.7	novel		4	-1.03168	1.33117	1.76206	1.32511	0.155848	2.35122	0.0311897
Gma.2705.1.S1_at	ref|XP_474099.1| OSJNBa0070O11.2 [Oryza sativa (japonica cultivar-group)]	1.1e-31/36.4	novel		5	-0.943471	0.639972	-1.37473	2.0952	0.990061	0.43231	0.0369476
Gma.2731.2.A1_at	emb|CAA32121.1| unnamed protein product [Lycopersicon esculentum]	1.2e-50/64.1	novel		2	2.9956	2.83755	1.93059	2.24753	2.34586	2.52116	0.0414406
Gma.2750.1.S1_at	gb|ABA54865.1| putative 3-deoxy-D-arabino-heptulosonate 7-phosphate synthase 3 [Fagus sylvatica]	2.1e-213/81.2	novel		4	1.67368	2.00788	2.15605	2.57502	2.09734	2.89457	0.0528449
Gma.2776.2.S1_a_at	dbj|BAB83762.1| 1-aminocyclopropane-1-carboxylic acid oxidase [Phaseolus lunatus]	4.2e-32/76.5	novel		4	4.04094	4.18417	4.56305	4.71224	5.22571	4.87662	0.0189821
Gma.2854.2.S1_a_at	sp|P04670| Uricase II isozyme 1 (Urate oxidase) (Nodulin 35) (N-35) (Nodule-specific uricase) [Glycine max]	1.5e-157/99.3	novel		4	0.0284426	0.987534	2.31998	1.05126	2.01555	3.359	0.023711
Gma.2954.1.S1_s_at	gb|AAM21576.1| ubiquitin-like protein SMT3 [Phaseolus vulgaris]	3.5e-41/98.8	gb|CB280183.1|CB280183 ru82a03.y1 Heterodera glycines virgin female Heterodera glycines cDNA 5' similar to SW:SMT3_CAEEL P55853 UBIQUITIN-LIKE PROTEIN SMT3. [1] ;, mRNA sequence [Heterodera glycines]	3.2e-14/66.5	2	1.66371	2.07473	1.16323	1.47676	2.19728	2.59657	0.0308536
Gma.3065.1.S1_s_at	novel		novel		4	0.995029	2.03581	1.85879	1.62063	2.46884	2.12218	0.0531025
Gma.311.1.S1_at	gb|ABA40467.1| glycoprotein-like protein [Solanum tuberosum]	8.0e-47/78.4	gb|CA940407.1|CA940407 rq55e08.y1 Heterodera glycines egg Heterodera glycines cDNA 5' similar to SW:RL14_PEA P55844 PROBABLE 60 RIBOSOMAL PROTEIN L14 ;, mRNA sequence [Heterodera glycines]	3.2e-31/69.1	4	2.04089	-0.228404	1.92775	0.281389	2.1325	2.18906	0.0346152
Gma.3112.1.S1_at	ref|NP_176759.1| amine oxidase/ oxidoreductase [Arabidopsis thaliana]	5.3e-182/73.0	novel		4	1.77098	0.745561	2.39303	-0.0830357	0.136748	2.67222	0.0326931
Gma.3118.1.S1_s_at	dbj|BAD18376.1| type 1 metallothionein [Glycine max]	5.6e-16/75.0	novel		4	-1.43003	-1.05677	3.33588	0.072408	3.40281	2.1905	0.0109431
Gma.3136.1.S1_s_at	emb|CAA71876.1| putative cytochrome P450 [Glycine max]	1.9e-249/83.5	novel		4	1.29966	0.448276	2.64323	0.538111	3.45113	3.26029	0.0239326
Gma.3185.2.S1_at	gb|AAF43939.1| Contains similarity to a Receptor-like Protein Kinase 5 Precursor from Arabidopsis thaliana gi|1350783 and contains an Eukaryotic Protein Kinase PF|00069 domain and Leucine Rich PF|00560 repeats [Arabidopsis thaliana]	3.9e-42/43.1	novel		1	2.64223	2.5334	1.97825	1.78036	1.90998	1.98245	0.0769076
Gma.3240.1.S1_at	novel		novel		4	1.39076	0.778676	1.85842	1.29779	1.81419	0.950346	0.0803671
Gma.3253.1.S1_at	emb|CAA71611.1| L-lactate dehydrogenase [Lycopersicon esculentum]	2.5e-147/81.7	gb|CF100985.1|CF100985 rv15b03.y3 Heterodera schachtii J2 pAMP1 v1 Heterodera schachtii cDNA 5' similar to SW:LDH_CAEEL Q27888 L-LACTATE DEHYDROGENASE ;, mRNA sequence [Heterodera schachtii]	1.1e-18/63.7	4	0.195023	-0.672443	0.955654	-0.896384	1.18996	2.48831	0.0241578
Gma.3470.1.S1_at	ref|NP_915910.1| P0468B07.6 [Oryza sativa (japonica cultivar-group)]	1.6e-13/68.2	novel		5	1.87351	2.43446	3.08398	3.12432	2.76326	2.46915	0.0671668
Gma.3492.1.S1_at	novel		novel		4	-0.390524	1.60782	1.77463	1.53643	1.99044	2.37712	0.0297815
Gma.3510.1.S1_at	gb|AAC37515.1| SPF1-like DNA-binding protein [Cucumis sativus]	4.8e-85/68.4	novel		2	1.76211	2.06968	-0.368592	0.360215	1.04865	1.67651	0.0188328
Gma.3534.1.S1_x_at	dbj|BAC42331.1| unknown protein [Arabidopsis thaliana]	2.0e-96/61.5	novel		2	1.47026	1.83276	0.735882	1.93904	0.304138	2.00547	0.0405961
Gma.3535.1.S1_x_at	ref|XP_472387.1| OJ000315_02.15 [Oryza sativa (japonica cultivar-group)]	5.0e-50/47.2	novel		4	-0.887845	-0.14038	1.29894	-0.687124	2.34047	0.40788	0.0375616
Gma.3596.1.S1_at	ref|NP_564886.1| unknown protein [Arabidopsis thaliana]	4.0e-11/39.7	novel		8	1.89016	0.380857	2.22741	2.18844	2.00924	1.4213	0.0625
Gma.3650.1.S1_a_at	ref|NP_197413.1| unknown protein [Arabidopsis thaliana]	1.1e-58/41.5	novel		4	1.41426	0.880545	0.745013	0.792595	1.48982	3.71052	0.0276431
Gma.3650.1.S1_at	ref|NP_197413.1| unknown protein [Arabidopsis thaliana]	1.1e-58/41.5	novel		4	0.551635	1.18543	2.01614	1.32075	1.72111	3.67614	0.0483066
Gma.3707.1.S1_at	novel		novel		4	-0.574222	-2.54619	0.450392	-0.36178	1.79153	1.74743	0.0141145
Gma.3730.2.S1_a_at	gb|AAR37421.1| putative WRKY4 transcription factor [Vitis aestivalis]	2.9e-61/54.9	novel		4	0.828363	-0.267182	2.87749	0.955653	2.5831	4.15835	0.00101296
Gma.3799.2.S1_s_at	gb|AAK00390.1| putative phi-1 protein [Arabidopsis thaliana]	2.8e-106/67.0	novel		4	1.83604	1.05987	2.52205	1.90624	2.92073	3.33082	0.0258216
Gma.3807.1.S1_at	gb|AAZ03388.1| dehydration responsive element-binding protein 3 [Glycine max]	1.6e-50/51.0	novel		2	1.90852	2.41687	2.2384	0.67372	2.03239	2.04306	0.0279251
Gma.3893.3.S1_at	ref|NP_564075.1| unknown protein [Arabidopsis thaliana]	1.2e-41/44.1	novel		4	-1.3785	-1.28843	2.33053	1.25211	2.19603	3.35665	0.00389612
Gma.3956.1.S1_x_at	sp|P13708| Sucrose synthase (Sucrose-UDP glucosyltransferase) (Nodulin-100) [Glycine max]	0/88.9	novel		4	1.54916	0.952779	2.36553	0.770593	1.95808	2.90025	0.061739
Gma.3993.1.S1_at	novel		novel		4	-1.45107	0.209084	1.86891	1.3424	1.41507	2.08782	0.00550763
Gma.3995.3.S1_at	gb|AAD27848.1| peroxisomal targeting signal type 2 receptor [Arabidopsis thaliana]	2.2e-61/83.0	novel		1	2.58419	3.55848	2.67286	2.79464	1.19937	2.7187	0.0456593
Gma.406.3.S1_at	gb|AAK29409.1| S-adenosyl-L-methionine synthetase [Elaeagnus umbellata]	5.6e-192/90.3	gb|CV579197.1|CV579197 kf09g01.y3 Globodera pallida Pa2 female Globodera pallida cDNA 5' similar to SW:METL_CAEEL P50306 PROBABLE S-ADENOSYLMETHIONINE SYNTHETASE C06E7.3 ;, mRNA sequence [Globodera pallida]	1.4e-31/64.9	5	2.89428	3.3693	3.06669	4.57991	3.02545	2.76968	0.0127583
Gma.4071.1.S1_at	gb|AAB62947.1| LTCOR11 [Lavatera thuringiaca]	1.7e-21/54.4	novel		4	-0.00837165	1.44592	0.922755	1.31167	1.84383	3.45148	0.0315327
Gma.4095.1.S1_at	emb|CAA75593.1| MtN5 [Medicago truncatula]	2.2e-25/57.5	novel		4	0.857061	-0.632067	-0.44469	0.545115	2.11566	1.91195	0.0156866
Gma.4097.1.S1_at	emb|CAA80691.1| alcohol dehydrogenase-1F [Phaseolus acutifolius]	3.5e-186/91.0	novel		4	-1.68042	-1.8706	4.46442	2.68079	3.02065	4.79449	0.0034364
Gma.4102.1.S1_at	novel		novel		4	0.551502	-0.114241	2.18523	1.04444	2.46907	3.32187	0.0175484
Gma.4110.1.S1_at	novel		novel		7	1.43129	0.778613	2.03805	0.509824	2.06185	-0.667869	0.0342468
Gma.413.1.S1_at	gb|AAD37376.1| peroxidase [Glycine max]	1.0e-161/88.6	novel		4	-0.0264401	0.928869	0.447592	-0.390487	3.15359	3.94421	0.0135774
Gma.413.1.S1_s_at	gb|AAD37376.1| peroxidase [Glycine max]	1.0e-161/88.6	novel		4	-1.57201	-1.73268	1.98842	1.04298	1.33237	4.12632	0.0137319
Gma.414.1.S1_x_at	gb|AAT38711.1| Ribosomal protein L34e [Solanum demissum]	1.3e-42/93.6	novel		4	-1.66843	1.21781	1.17619	0.10932	2.53169	2.79185	0.00462427
Gma.4164.1.S1_at	gb|AAL31250.1| AT5g67300/K8K14_2 [Arabidopsis thaliana]	1.0e-13/46.3	novel		4	0.941997	2.08759	1.80184	2.47906	2.74396	2.56928	0.0653595
Gma.4208.2.S1_s_at	gb|AAR83860.1| putative ribosomal protein [Capsicum annuum]	1.9e-40/95.1	gb|CD747808.1|CD747808 rw28a09.y1 Heterodera glycines J4 Heterodera glycines cDNA 5' similar to SW:RS18_ARATH P34788 40S RIBOSOMAL PROTEIN S18. ;, mRNA sequence [Heterodera glycines]	3.7e-45/65.6	4	1.01927	-0.171988	1.5365	-0.108034	2.81732	4.01307	0.0321312
Gma.4219.1.S1_at	ref|NP_568684.1| unknown protein [Arabidopsis thaliana]	2.1e-37/65.6	novel		4	-1.0226	-1.00601	0.213868	-0.803436	1.09049	2.03867	0.0443549
Gma.4300.1.S1_s_at	pir||JQ1071 naringenin-chalcone synthase (EC 2.3.1.74) [Glycine max]	1.1e-170/99.6	novel		4	0.948677	0.645174	0.547388	1.2111	2.63778	3.50692	0.0369476
Gma.4300.3.S1_s_at	pir||JQ1071 naringenin-chalcone synthase (EC 2.3.1.74) [Glycine max]	5.0e-38/95.4	novel		4	1.9622	0.665467	1.63967	1.23188	2.77178	2.8123	0.0246537
Gma.4350.2.S1_at	ref|NP_188794.1| unknown protein [Arabidopsis thaliana]	1.6e-12/40.7	novel		4	0.440867	1.19105	0.194412	0.0856438	2.51338	2.51116	0.0372675
Gma.437.1.S1_s_at	emb|CAA11755.1| profilin [Glycine max]	1.2e-50/80.7	novel		4	0.654824	-0.299128	2.45701	1.44805	1.28938	2.55216	0.0494993
Gma.4375.1.S1_s_at	gb|AAK50022.1| cytosolic glutamine synthetase beta2 [Glycine max]	1.2e-38/100.0	novel		4	-0.774826	-0.348876	2.25042	-1.89097	1.94511	2.67404	0.0034364
Gma.4375.2.S1_at	gb|AAG24873.1| cytosolic glutamine synthetase GSbeta1 [Glycine max]	2.8e-92/96.1	gb|CB279892.1|CB279892 ru88g09.y1 Heterodera glycines virgin female Heterodera glycines cDNA 5' similar to TR:Q9U307 Q9U307 Y105C5B.28 PROTEIN. [1] ;, mRNA sequence [Heterodera glycines]	4.9e-06/68.8	4	0.589543	2.02328	2.42896	1.81258	2.55407	2.85276	0.0350357
Gma.4404.1.S1_s_at	ref|NP_191801.1| DNA binding / transcription factor [Arabidopsis thaliana]	6.7e-22/44.5	novel		4	-0.460778	1.20074	3.39702	2.92107	2.90209	4.19223	0.0034364
Gma.4425.1.S1_a_at	gb|AAZ67142.1| pyridoxine biosynthesis protein [Glycine max]	4.4e-140/90.0	novel		2	2.92915	3.56058	2.62131	0.918412	2.54319	2.67968	0.0237245
Gma.4434.1.S1_at	gb|AAF66242.1| dicyanin [Lycopersicon esculentum]	2.4e-57/52.2	novel		4	-1.03294	-0.108328	2.88147	2.16799	2.39591	2.75564	0.00371484
Gma.4497.1.A1_at	novel		novel		4	-0.0170922	-1.47075	1.03922	0.0505099	1.63052	1.82906	0.0326931
Gma.4530.1.A1_s_at	gb|ABA59556.1| U-box protein [Capsicum annuum]	7.6e-20/71.2	novel		4	0.586331	-0.0583298	1.26605	-0.0981882	1.97421	2.56507	0.0387138
Gma.4551.1.S1_at	novel		novel		4	-2.34746	-1.84531	-1.25676	-1.39826	0.223923	2.34234	0.0141145
Gma.4589.1.S1_s_at	gb|AAF01523.1| unknown protein [Arabidopsis thaliana]	6.2e-38/54.0	novel		4	2.01894	0.333609	2.73328	1.96459	2.29982	3.4422	0.0141145
Gma.4710.1.S1_a_at	gb|AAF34799.1| 40S ribosomal protein S16 [Euphorbia esula]	5.8e-66/94.9	gb|CA939131.1|CA939131 ru73d08.y1 Heterodera glycines virgin female Heterodera glycines cDNA 5' similar to SW:RS16_GOSHI P46293 40S RIBOSOMAL PROTEIN S16. ;, mRNA sequence [Heterodera glycines]	8.5e-63/72.5	4	1.06135	0.297208	2.19128	2.09344	2.3538	3.52313	0.0272561
Gma.4819.1.S1_at	gb|AAP94211.1| enolase [Oryza sativa (japonica cultivar-group)]	4.8e-25/96.7	gb|CB826041.1|CB826041 rw20c06.y1 Heterodera glycines virgin female Heterodera glycines cDNA 5' similar to SW:ENO_CAEEL Q27527 ENOLASE ;, mRNA sequence [Heterodera glycines]	2.0e-24/75.0	4	-0.374803	-0.962271	1.54222	0.369995	1.60795	2.3512	0.00964283
Gma.490.1.S1_at	novel		novel		1	3.62799	3.51877	2.53903	2.36693	0.500875	1.56014	0.00838741
Gma.4948.1.S1_s_at	gb|AAR06913.1| UDP-glycosyltransferase 85A8 [Stevia rebaudiana]	2.0e-16/58.1	novel		2	0.475427	2.03235	1.14217	1.26839	1.02041	1.48344	0.0213051
Gma.5039.1.S1_s_at	gb|AAG34798.1| glutathione S-transferase GST 8 [Glycine max]	4.7e-115/99.5	gb|BM415696.1|BM415696 OP20776 Mixed Stage ESTs Globodera pallida cDNA similar to Homology:(blast score <=3D 1e-5) Lycopersicon esculentum putative glutathione S-transferase T3 mRNA, mRNA sequence [Globodera pallida]	2.0e-21/66.2	4	2.01375	1.85774	3.03392	1.2597	2.75945	2.43602	0.0392827
Gma.5218.1.A1_at	sp|P46513| Carbonic anhydrase 2 [Flaveria linerais]	3.3e-16/75.5	novel		4	0.803099	1.26168	1.9834	0.218804	1.9278	1.35218	0.0265592
Gma.5273.1.S1_at	novel		novel		4	-1.47598	-0.538732	3.03402	1.88978	1.25717	2.26009	0.014264
Gma.5273.1.S1_s_at	novel		novel		4	0.0788312	-0.426797	4.14182	2.59092	2.27625	4.16654	0.00767731
Gma.5323.1.A1_s_at	dbj|BAB71814.1| histone H4 [Citrus jambhiri]	4.3e-34/100.0	gb|BM415290.1|BM415290 OP20362 Mixed Stage EST's Globodera pallida cDNA similar to Homology:(blast score <=3D 1e-5) Caenorhabditis briggsae cosmid G45O14, mRNA sequence [Globodera pallida]	1.5e-52/77.0	4	-0.362932	-0.434743	2.37951	1.6645	1.20701	2.27101	0.0438017
Gma.5331.1.S1_a_at	gb|AAY46124.1| NAC domain protein NAC4 [Glycine max]	3.8e-168/89.6	novel		4	1.42082	1.37456	2.33942	1.98167	1.49174	3.448	0.0285534
Gma.5346.2.S1_a_at	ref|NP_849739.1| RCD1 (Radical induced cell death 1) [Arabidopsis thaliana]	1.1e-12/47.4	novel		4	-0.110724	0.453436	1.74998	-0.698572	0.494428	2.2088	0.0519517
Gma.5354.1.S1_x_at	gb|ABA46763.1| unknown [Solanum tuberosum]	2.5e-48/74.0	novel		4	0.317809	-0.512887	1.12181	-1.03706	-0.761414	3.09033	0.0382271
Gma.5413.1.S1_s_at	dbj|BAD72277.1| 40S ribosomal protein S30-like [Oryza sativa (japonica cultivar-group)]	1.1e-26/98.3	novel		4	0.839667	0.492608	2.2435	2.17276	2.81945	3.0056	0.0133704
Gma.5475.1.S1_at	novel		novel		2	1.97898	1.69681	1.88454	0.751078	1.52544	1.98296	0.0755698
Gma.5505.1.S1_a_at	sp|P34921| Glyceraldehyde-3-phosphate dehydrogenase, cytosolic [Dianthus caryophyllus]	3.0e-139/84.2	gb|AF004522.1|AF004522 Globodera rostochiensis glyceraldehyde-3-phosphate-dehydrogenase (gpd-1) mRNA, partial cds [Globodera rostochiensis]	9.9e-97/65.3	4	0.366044	-1.6263	4.96735	2.43239	3.39777	6.23483	0.00354407
Gma.5505.1.S1_at	sp|P34921| Glyceraldehyde-3-phosphate dehydrogenase, cytosolic [Dianthus caryophyllus]	3.0e-139/84.2	gb|AF004522.1|AF004522 Globodera rostochiensis glyceraldehyde-3-phosphate-dehydrogenase (gpd-1) mRNA, partial cds [Globodera rostochiensis]	9.9e-97/65.3	4	1.51542	0.315403	3.83172	2.40266	3.04224	4.60346	0.013338
Gma.5519.1.S1_at	gb|AAM34773.1| nam-like protein 10 [Petunia x hybrida]	6.8e-25/46.2	novel		4	-0.14771	-1.45095	2.26783	1.10422	0.892679	3.05357	0.0107099
Gma.5519.2.S1_at	dbj|BAE48667.1| NAC family protein [Prunus mume]	1.7e-58/54.9	novel		4	-0.607514	-1.22207	3.70402	1.8389	1.4031	4.55608	0.00871445
Gma.5609.1.S1_at	gb|AAT47553.1| putative inorganic pyrophosphatase [Arachis hypogaea]	1.6e-86/85.9	novel		4	-1.75131	0.319434	0.786302	2.43407	2.81435	2.30196	0.000591719
Gma.5621.1.S1_at	gb|AAU14795.1| homogentisate phytylprenyltransferase [Medicago sativa]	1.5e-51/57.4	novel		4	-0.643168	-0.789549	-0.0171796	0.891339	2.00726	2.54952	0.0380342
Gma.5623.1.S1_at	gb|AAR07598.1| fiber protein Fb19 [Gossypium barbadense]	4.7e-51/68.1	novel		4	-0.639434	0.139036	2.73114	1.88615	0.99718	2.48876	0.0344283
Gma.5678.2.S1_a_at	gb|AAQ08192.1| eukaryotic translation initiation factor 5A isoform II [Hevea brasiliensis]	6.3e-79/95.0	gb|BM345672.1|BM345672 rr66f03.y1 Globodera rostochiensis J2 pcDNAII Smant v1 Globodera rostochiensis cDNA 5' similar to SW:IF52_CAEEL Q20751 PROBABLE INITIATION FACTOR 5A ;, mRNA sequence [Globodera rostochiensis]	2.3e-27/63.6	4	-0.785895	0.199269	1.37586	0.73663	2.24208	2.56292	0.0101157
Gma.5712.1.S1_at	ref|NP_566416.1| catalytic/ oxidoreductase, acting on NADH or NADPH [Arabidopsis thaliana]	1.9e-40/62.4	novel		1	3.44018	2.73799	2.3384	2.51474	2.34178	2.58367	0.0443549
Gma.5764.1.S1_at	ref|NP_566131.2| unknown protein [Arabidopsis thaliana]	4.5e-14/75.4	novel		4	0.949593	0.897305	1.68513	1.84812	1.7309	2.60241	0.0679142
Gma.5783.2.S1_s_at	gb|AAG38521.1| cystatin-like protein [Citrus x paradisi]	1.1e-24/56.9	novel		4	1.94815	2.16144	2.89291	2.29787	1.71351	3.95731	0.0420087
Gma.5799.1.S1_a_at	ref|NP_564354.1| unknown protein [Arabidopsis thaliana]	5.7e-124/57.8	novel		4	-3.27835	-1.06988	2.42562	-0.0455172	1.7542	2.09556	0.00154804
Gma.5799.1.S1_at	ref|NP_564354.1| unknown protein [Arabidopsis thaliana]	5.7e-124/57.8	novel		4	0.140706	-1.44801	2.5677	-0.521849	0.993166	2.58657	0.00742459
Gma.584.1.S1_at	gb|AAL09401.1| ribosomal protein [Petunia x hybrida]	8.9e-73/93.4	gb|CB374576.1|CB374576 ru61d02.y1 Heterodera glycines J4 Heterodera glycines cDNA 5' similar to TR:Q9W3W8 Q9W3W8 CG3203 PROTEIN. ;, mRNA sequence [Heterodera glycines]	2.6e-27/61.7	4	-0.0434553	0.118469	0.182035	0.147059	1.57921	2.26859	0.0461656
Gma.5947.1.S1_s_at	pdb|1TXC|B Chain B, Complex Crystal Structure Of Spe16 With Ans [Pachyrhizus erosus]	8.1e-55/75.6	novel		4	-1.17246	1.1953	2.81981	1.08451	0.461515	3.10632	0.0331794
Gma.6034.2.S1_at	gb|ABA97561.1| tyrosine phosphatase, putative [Oryza sativa (japonica cultivar-group)]	2.9e-78/89.6	novel		2	0.898746	2.85294	0.31719	1.51152	1.07231	1.50778	0.0445243
Gma.6150.2.S1_s_at	gb|AAK72616.1| actin-depolymerizing factor 2 [Petunia x hybrida]	3.0e-56/81.1	novel		4	0.734566	1.62378	2.30068	1.6805	2.12742	3.75752	0.0333054
Gma.620.1.S1_at	emb|CAA71784.1| glutathione transferase [Glycine max]	7.4e-101/88.8	novel		4	-0.022109	0.309414	1.74245	-0.174412	1.70918	2.94422	0.0180022
Gma.6263.1.S1_at	gb|AAF85975.1| cytosolic phosphoglycerate kinase [Pisum sativum]	5.3e-161/82.2	gb|CK351690.1|CK351690 hggfha41H10 Gland Cell LD PCR cDNA Library Heterodera glycines cDNA, mRNA sequence [Heterodera glycines]	1.2e-09/65.8	4	-0.961014	-2.45844	0.137811	1.05672	0.0109686	3.32128	0.0175484
Gma.6339.1.S1_s_at	emb|CAA72315.1| putative 21kD protein precursor [Medicago sativa]	6.0e-71/80.0	novel		4	1.11764	-0.0453483	3.1533	0.961362	1.64148	3.03683	0.0265227
Gma.6411.1.S1_at	emb|CAA07232.1| putative Pi starvation-induced protein [Cicer arietinum]	2.4e-33/63.2	novel		4	0.79251	0.862491	2.53542	1.76259	1.95033	3.58987	0.0134954
Gma.6500.1.S1_at	sp|P18281|ACTO_ACACA Actobindin [Acanthamoeba castellanii]	4.8e-16/54.8	novel		3	1.4198	0.408722	-0.190275	2.36756	0.697477	1.27645	0.0282474
Gma.6533.1.S1_at	emb|CAB17075.1| cysteine proteinase precursor [Phaseolus vulgaris]	3.1e-160/84.3	gb|AY999065.1| Globodera pallida cathepsin L-like cysteine proteinase (cpl-1) mRNA, complete cds [Globodera pallida]	5.5e-10/75.2	4	-1.27903	0.973792	1.8236	0.410575	2.06132	1.80306	0.0128826
Gma.6553.1.S1_at	gb|AAK25760.1| ribosomal protein L33 [Castanea sativa]	5.3e-55/96.4	gb|CA939642.1|CA939642 ru18c06.y1 Heterodera glycines J4 Heterodera glycines cDNA 5' similar to SW:R33A_YEAST P05744 60S RIBOSOMAL PROTEIN L33-A ;contains element TAR1 repetitive element ;, mRNA sequence [Heterodera glycines]	3.2e-16/60.3	4	1.30503	1.53684	1.05177	1.26133	1.97611	1.79507	0.0758242
Gma.6558.1.S1_s_at	gb|AAA81579.1| acetyl-CoA carboxylase [Glycine max]	4.9e-83/90.5	novel		4	-0.636059	-0.0267537	-1.83322	-2.3736	0.737408	2.11661	0.0149597
Gma.6633.1.S1_x_at	gb|AAB66369.1| Sali3-2 [Glycine max]	4.0e-145/98.5	novel		4	-0.299002	-0.411766	3.293	1.43558	1.36577	1.17767	0.0159629
Gma.6684.1.S1_at	gb|AAF75794.1| putative 7-transmembrane G-protein-coupled receptor [Solanum chacoense]	9.1e-44/70.5	novel		5	0.237808	0.974788	2.24674	1.17663	0.899047	-0.131	0.0780724
Gma.6700.1.S1_at	ref|NP_564276.1| AHK3 (Arabidopsis histidine kinase 3) [Arabidopsis thaliana]	3.7e-66/67.1	novel		4	1.57223	2.17911	2.2135	1.85642	1.65456	2.10375	0.0906453
Gma.6758.1.S1_s_at	novel		novel		4	0.482034	1.22526	3.27454	0.758544	2.22658	3.30842	0.027458
Gma.6803.1.S1_at	ref|XP_469914.1| putative cold acclimation protein [Oryza sativa (japonica cultivar-group)]	1.7e-29/60.4	novel		4	1.17724	-0.560396	2.78486	1.57523	1.69521	2.64319	0.0122059
Gma.6849.1.S1_at	novel		novel		2	1.30746	2.60084	1.27477	1.88149	1.46832	0.785544	0.077138
Gma.6889.1.S1_at	dbj|BAD45043.1| putative ER6 protein [Oryza sativa (japonica cultivar-group)]	2.2e-44/57.9	novel		8	1.34247	-0.186348	2.30139	2.17593	1.43201	1.11638	0.0688462
Gma.6944.1.S1_at	ref|NP_566102.1| binding / transporter [Arabidopsis thaliana]	2.3e-74/81.3	novel		1	2.57807	1.60088	1.45671	1.11587	0.98	0.10335	0.0207492
Gma.6997.1.S1_at	ref|NP_201045.1| calmodulin binding [Arabidopsis thaliana]	3.0e-72/70.4	novel		2	2.24074	2.02067	0.611243	0.719339	1.38507	1.86695	0.0576736
Gma.7041.1.S1_at	ref|NP_851006.1| lipid binding [Arabidopsis thaliana]	3.2e-54/51.3	novel		5	1.15089	2.09807	1.27171	2.44829	1.50412	1.5439	0.0622734
Gma.7227.2.S1_at	sp|P25866| Ubiquitin-conjugating enzyme E2-17 kDa [Triticum aestivum]	4.9e-29/84.0	novel		3	2.94025	2.88515	1.94972	3.55322	2.46004	2.99719	0.0369476
Gma.7310.1.S1_at	emb|CAA91444.1| pyruvate decarboxylase [Pisum sativum]	6.0e-127/93.6	novel		4	-0.309149	0.77868	3.18496	2.23165	2.60634	3.65357	0.033615
Gma.7310.1.S1_s_at	emb|CAA91444.1| pyruvate decarboxylase [Pisum sativum]	6.0e-127/93.6	novel		4	-0.999543	-0.491655	2.59091	0.64984	1.19588	3.8208	0.0101157
Gma.7369.1.S1_s_at	gb|AAB97163.1| histone H2B1 [Gossypium hirsutum]	6.0e-38/100.0	gb|CK348688.1|CK348688 hggfha3F01 Gland Cell LD PCR cDNA Library Heterodera glycines cDNA, mRNA sequence [Heterodera glycines]	4.0e-47/74.3	4	2.41321	-0.0643231	1.90811	0.53507	0.593799	2.80904	0.0405044
Gma.739.1.S1_at	ref|NP_198101.2| unknown protein [Arabidopsis thaliana]	1.5e-82/74.6	novel		2	1.78247	2.34112	1.02594	0.271101	1.38874	1.56624	0.0438117
Gma.7423.1.S1_a_at	gb|AAL29212.1| putative acyl-CoA synthetase [Capsicum annuum]	1.2e-31/78.7	novel		4	-2.95507	-0.300592	0.3082	1.18386	0.133568	2.09657	0.00701407
Gma.7433.1.S1_at	ref|NP_567786.1| unknown protein [Arabidopsis thaliana]	9.9e-67/72.8	novel		4	-0.85974	-1.08488	2.02318	1.27517	0.944148	3.16755	0.00528299
Gma.7482.1.S1_at	gb|AAQ18141.1| poly(A)-binding protein C-terminal interacting protein 6 [Cucumis sativus]	3.2e-23/79.5	novel		4	0.493445	1.41601	2.77365	1.3582	1.9125	3.43555	0.00742459
Gma.7488.1.A1_at	novel		novel		8	1.2247	0.585201	1.88517	1.80276	1.35369	0.970696	0.0673916
Gma.756.2.S1_s_at	gb|AAG33924.1| auxin-repressed protein [Robinia pseudoacacia]	1.3e-23/59.0	novel		4	1.67847	2.06154	2.78148	2.9149	3.6629	3.16903	0.0265427
Gma.7595.1.S1_at	ref|NP_199598.1| unknown protein [Arabidopsis thaliana]	3.7e-53/75.0	novel		2	2.15818	2.27116	1.6307	0.500519	2.11008	2.09507	0.0481187
Gma.7643.1.S1_a_at	ref|XP_483817.1| putative iron inhibited ABC transporter 2 [Oryza sativa (japonica cultivar-group)]	1.4e-113/90.6	gb|CK349318.1|CK349318 hggfha11F07 Gland Cell LD PCR cDNA Library Heterodera glycines cDNA, mRNA sequence [Heterodera glycines]	9.2e-30/65.6	4	0.118762	-0.0252607	0.788249	1.72551	0.279295	2.02635	0.0458576
Gma.772.1.S1_at	ref|NP_196762.1| unknown protein [Arabidopsis thaliana]	8.3e-23/72.5	novel		4	-0.124342	-2.19051	2.15456	0.78589	2.60154	4.11598	0.0120672
Gma.7872.2.S1_at	ref|NP_568580.1| catalytic [Arabidopsis thaliana]	2.5e-38/76.0	novel		3	1.31181	0.0904779	-1.50552	0.615478	0.615895	1.6953	0.00991381
Gma.79.1.S1_s_at	gb|AAA66288.1| proline-rich protein [Glycine max]	2.7e-34/54.3	novel		4	1.20956	2.62851	3.52871	2.41509	2.27879	4.33422	0.0438382
Gma.79.1.S1_x_at	gb|AAA66288.1| proline-rich protein [Glycine max]	2.7e-34/54.3	novel		4	-1.57183	-0.282174	2.89713	1.15245	2.15215	4.56705	0.0119502
Gma.79.2.S1_at	novel		novel		4	-1.42168	-2.61548	5.72404	2.91868	3.11148	4.7146	0.00767731
Gma.79.4.S1_s_at	gb|AAA66288.1| proline-rich protein [Glycine max]	6.6e-27/80.8	novel		4	-0.778771	-0.305649	5.63582	3.21682	3.37183	5.36804	0.00991381
Gma.79.5.S1_s_at	gb|AAA66288.1| proline-rich protein [Glycine max]	1.2e-11/73.9	novel		4	2.23332	2.90986	2.48126	2.86626	4.07191	4.63137	0.0121018
Gma.7990.2.S1_at	ref|NP_173707.2| TH1 (THIAMINE REQUIRING 1); phosphomethylpyrimidine kinase/ thiamin-phosphate diphosphorylase [Arabidopsis thaliana]	2.2e-106/72.5	novel		1	2.70544	2.05615	2.44301	0.842248	0.657451	1.37522	0.0276349
Gma.8045.1.S1_a_at	emb|CAA42599.1| r-protein BnS15a [Brassica napus]	3.9e-40/93.2	novel		4	2.21896	0.806135	2.64248	1.32163	2.50451	3.38861	0.0365178
Gma.8048.1.S1_at	novel		novel		4	1.41225	1.17257	1.20212	0.737722	1.86306	2.49063	0.055408
Gma.8053.1.S1_at	gb|AAS79666.1| cryptochrome 2A apoprotein [Pisum sativum]	3.3e-135/60.0	novel		4	-1.10167	0.159763	0.272818	-0.94391	0.551924	1.42173	0.0532345
Gma.8074.1.S1_s_at	ref|NP_566019.1| prenyltransferase/ protoheme IX farnesyltransferase [Arabidopsis thaliana]	6.0e-92/64.8	novel		3	2.30027	1.93566	1.34445	2.81543	2.47841	2.23114	0.0871123
Gma.8130.1.S1_at	gb|AAC37465.1| malate synthase [Glycine max]	0/99.6	gb|CK350450.1|CK350450 hggfha24H05 Gland Cell LD PCR cDNA Library Heterodera glycines cDNA, mRNA sequence [Heterodera glycines]	1.7e-12/62.3	4	1.25045	1.00098	2.32762	1.24383	2.00845	1.55633	0.0746829
Gma.8191.1.A1_at	gb|AAM65209.1| unknown [Arabidopsis thaliana]	2.0e-40/68.3	novel		7	2.04047	0.525954	1.23254	0.533063	2.17465	0.776928	0.0531025
Gma.8301.1.S1_at	gb|AAZ20287.1| ubiquitin-conjugating enzyme 2 [Arachis hypogaea]	2.5e-77/91.1	novel		4	1.00578	-1.9722	0.134734	-0.20507	1.74906	2.66471	0.00701407
Gma.8370.1.S1_at	ref|NP_567808.1| catalytic/ protein phosphatase type 2C [Arabidopsis thaliana]	4.7e-63/76.6	novel		4	0.958611	2.16844	2.47803	1.80941	1.61585	3.16944	0.0428706
Gma.8407.1.S1_at	emb|CAI29265.1| ADP-ribosylation factor 1 [Medicago truncatula]	1.6e-91/98.8	gb|BM346172.1|BM346172 rr13c07.y1 Globodera rostochiensis J2 pcDNAII Smant v1 Globodera rostochiensis cDNA 5' similar to SW:ARF1_DROME P35676 ADP-RIBOSYLATION FACTOR 1. [1] ;, mRNA sequence [Globodera rostochiensis]	1.1e-94/73.5	4	0.634365	-1.32289	0.810159	-0.398412	0.454609	2.85504	0.0144883
Gma.8407.1.S1_x_at	emb|CAI29265.1| ADP-ribosylation factor 1 [Medicago truncatula]	1.6e-91/98.8	gb|BM346172.1|BM346172 rr13c07.y1 Globodera rostochiensis J2 pcDNAII Smant v1 Globodera rostochiensis cDNA 5' similar to SW:ARF1_DROME P35676 ADP-RIBOSYLATION FACTOR 1. [1] ;, mRNA sequence [Globodera rostochiensis]	1.1e-94/73.5	4	-1.39138	1.25531	1.51794	0.317354	1.01203	2.78208	0.0237245
Gma.8503.1.S1_at	emb|CAA48907.1| nodulin [Glycine max]	2.9e-46/100.0	novel		8	0.416665	-0.871757	0.635508	2.30716	0.789304	-0.0299105	0.0374393
Gma.8787.1.S1_at	novel		novel		4	0.803543	0.943794	1.58473	1.16658	0.732782	2.09993	0.0888146
Gma.8849.1.A1_at	ref|NP_179388.1| binding [Arabidopsis thaliana]	1.8e-35/52.0	novel		4	1.62324	0.559085	2.10784	1.52892	1.32968	1.96167	0.0178185
Gma.8961.1.S1_at	novel		novel		4	0.507804	-0.850698	2.37747	1.84932	1.90637	2.71319	0.0105556
Gma.9083.1.S1_at	novel		novel		4	1.34048	0.591892	1.195	0.385681	1.23137	2.40194	0.0713951
Gma.9121.1.S1_a_at	ref|NP_563907.1| CLPR2; endopeptidase Clp [Arabidopsis thaliana]	7.4e-92/67.0	novel		1	5.70221	7.41717	4.33615	1.48948	0.475759	0.951809	0.000124646
Gma.9179.1.S1_at	ref|NP_974144.1| LPAT4; acyltransferase [Arabidopsis thaliana]	4.4e-44/55.9	novel		8	2.33113	2.10041	2.17902	2.37067	2.47014	2.22166	0.0938139
Gma.9300.1.S1_at	ref|NP_199635.2| unknown protein [Arabidopsis thaliana]	4.5e-19/56.7	novel		5	3.20968	3.30293	2.78907	3.35121	3.52146	2.46115	0.0167837
Gma.9606.1.A1_at	dbj|BAC44864.1| hypothetical protein [Glycine max]	5.1e-68/86.5	novel		1	4.26121	4.00222	2.41611	2.79298	1.85643	2.55654	0.0116747
Gma.9631.2.S1_s_at	gb|AAZ32938.1| putative 60S ribosomal protein L35 [Rheum australe]	3.1e-37/91.6	gb|BF013507.1|BF013507 ro14f03.y1 Heterodera glycines J2 SL1 Topo1 Kloek Chiapelli McCarter Heterodera glycines cDNA 5' similar to SW:RL35_RAT P17078 60S RIBOSOMAL PROTEIN L35. ;, mRNA sequence [Heterodera glycines]	2.5e-08/58.0	4	-0.664279	-1.49229	1.84349	-1.65569	1.78129	2.64832	0.0256656
Gma.9632.2.S1_a_at	gb|AAS58469.1| ultraviolet-B-repressible protein [Gossypium hirsutum]	3.3e-28/62.9	novel		4	2.1852	2.22363	1.85891	2.59739	4.55684	3.46509	0.0358196
Gma.9635.1.S1_s_at	ref|XP_472868.1| OSJNBa0022H21.18 [Oryza sativa (japonica cultivar-group)]	9.3e-116/89.6	novel		4	-0.104221	0.900517	3.239	4.35426	5.22547	4.3772	0.00118982
Gma.9797.1.S1_at	novel		novel		2	1.29556	2.69443	1.97336	2.37947	2.13106	2.03001	0.0427118
Gma.983.2.S1_at	novel		novel		1	1.96296	2.24599	1.38588	0.656735	0.939146	1.03151	0.0458576
Gma.9931.1.S1_at	dbj|BAD54705.1| putative UDP-Gal:betaGlcNAc beta 1,3-galactosyltransferase-I [Oryza sativa (japonica cultivar-group)]	3.8e-81/74.4	novel		1	1.4786	2.05769	2.0714	2.53956	0.776739	0.758822	0.0390415
GmaAffx.10213.1.S1_at	gb|AAL87322.1| unknown protein [Arabidopsis thaliana]	4.2e-23/77.7	novel		3	1.79536	0.072586	0.548413	0.851528	0.869549	1.68666	0.0582129
GmaAffx.11697.1.S1_at	dbj|BAB33256.1| hypothetical protein [Lotus corniculatus var. japonicus]	3.2e-148/91.1	novel		4	0.207381	-1.94078	2.41759	0.635685	1.80482	2.52855	0.00517042
GmaAffx.11997.1.S1_at	ref|NP_567249.1| RNA binding / nucleic acid binding [Arabidopsis thaliana]	1.7e-42/78.7	novel		1	3.07567	2.90253	2.84572	1.7131	1.93465	2.70055	0.0178476
GmaAffx.12007.1.A1_at	novel		novel		4	1.15039	0.788233	1.80376	0.720718	1.40855	1.81301	0.0734439
GmaAffx.12982.1.S1_s_at	dbj|BAA96366.1| cytoplasmic ribosomal protein S13 [Panax ginseng]	2.1e-16/100.0	gb|CF587392.1|CF587392 rv57d06.y1 Heterodera schachtii J2 SL1 TOPO v2 Heterodera schachtii cDNA 5' similar to SW:RS13_BRUPA P14015 40S RIBOSOMAL PROTEIN S13 ;, mRNA sequence [Heterodera schachtii]	6.4e-13/68.3	4	0.0928995	0.227796	1.71255	0.708682	0.901901	3.1605	0.0392827
GmaAffx.12985.1.S1_s_at	gb|AAT88059.1| putative 60S ribosomal protein L15 [Picea mariana]	4.6e-28/87.8	novel		4	-1.43913	-0.00635994	0.250968	1.08419	3.60673	3.52421	0.00389612
GmaAffx.1301.38.S1_at	gb|AAC09468.2| putative NADPH-cytochrome P450 reductase [Pisum sativum]	6.7e-217/91.1	novel		4	-0.71575	0.519807	2.31183	1.50131	1.2851	2.57068	0.0241218
GmaAffx.1301.92.S1_s_at	dbj|BAA10929.1| cytochrome P450 like_TBP [Nicotiana tabacum]	2.3e-47/77.2	gb|CB373844.1|CB373844 rq59g05.y1 Heterodera glycines egg Heterodera glycines cDNA 5' similar to TR:O04892 O04892 CYTOCHROME P450 LIKE_TBP ;, mRNA sequence [Heterodera glycines]	6.9e-66/78.6	4	3.60335	2.41943	4.10464	3.8431	4.13284	4.59324	0.00665245
GmaAffx.13056.1.S1_at	novel		novel		1	2.61199	2.01617	2.40283	1.71602	1.97741	1.82	0.0550422
GmaAffx.14092.1.A1_at	novel		novel		2	0.751852	2.08066	0.701315	1.1377	1.23383	1.96659	0.0671668
GmaAffx.14750.1.S1_s_at	novel		novel		7	2.30594	2.06092	2.6158	2.09976	2.6385	1.41059	0.0231196
GmaAffx.15790.1.A1_at	novel		novel		2	2.14318	2.88566	1.14908	2.17132	2.01383	2.07224	0.0432098
GmaAffx.15940.1.S1_at	dbj|BAA01107.1| invertase [Vigna radiata]	4.4e-65/62.0	novel		2	1.14309	3.31336	2.51755	3.13167	2.31957	2.36922	0.0461063
GmaAffx.15945.1.A1_s_at	gb|AAK26763.1| plasma membrane integral protein ZmPIP2-7 [Zea mays]	8.0e-39/95.9	novel		4	2.02038	2.09556	2.3869	2.49875	2.76157	3.34475	0.0531025
GmaAffx.16384.1.S1_s_at	novel		novel		4	-0.763105	-0.280231	2.74501	1.17839	2.24609	3.67928	0.0093093
GmaAffx.17284.2.S1_at	novel		novel		4	-0.231076	-2.34596	-0.209021	-2.82546	1.60833	2.17523	0.00752228
GmaAffx.17520.1.S1_at	dbj|BAB86891.1| syringolide-induced protein 14-1-1 [Glycine max]	1.2e-11/39.4	novel		4	1.21545	1.57647	1.17944	2.45771	2.65688	2.36634	0.0565454
GmaAffx.17677.1.S1_at	ref|NP_179170.1| calcium ion binding [Arabidopsis thaliana]	8.3e-18/39.1	novel		6	-0.170623	1.95748	0.256323	0.0556169	1.46431	1.0935	0.0430118
GmaAffx.18716.1.A1_at	novel		novel		6	1.76139	2.22514	2.28865	2.09807	2.46996	2.06089	0.0653595
GmaAffx.19767.1.A1_at	novel		novel		5	-1.78856	1.07533	1.83709	1.27148	1.0706	0.0599141	0.0272511
GmaAffx.19890.1.S1_at	novel		novel		2	2.85126	2.29681	2.20088	2.12488	2.30958	2.33697	0.091536
GmaAffx.20589.1.S1_at	novel		novel		4	0.524222	1.4851	1.36089	-0.0707487	1.57927	2.29725	0.039896
GmaAffx.20718.2.S1_at	dbj|BAD95364.1| hypothetical protein [Arabidopsis thaliana]	4.0e-22/34.4	novel		4	1.39372	1.36297	1.94572	1.549	1.29342	1.65147	0.0962608
GmaAffx.2197.1.S1_at	ref|NP_850052.1| unknown protein [Arabidopsis thaliana]	4.4e-27/61.1	novel		8	1.39261	1.06701	2.58247	2.65967	2.62016	1.72982	0.0603112
GmaAffx.22456.1.S1_at	sp|P48417| Cytochrome P450 74A, chloroplast precursor (Allene oxide synthase) (Hydroperoxide dehydrase) [Linum usitatissimum]	1.3e-16/88.0	novel		1	3.14451	4.19105	2.4102	2.55305	2.01212	1.61798	0.00416953
GmaAffx.22456.1.S1_x_at	sp|P48417| Cytochrome P450 74A, chloroplast precursor (Allene oxide synthase) (Hydroperoxide dehydrase) [Linum usitatissimum]	1.3e-16/88.0	novel		1	3.1685	3.90319	1.70781	2.11512	1.78471	0.996069	0.014797
GmaAffx.22627.1.S1_at	novel		novel		1	3.60386	3.75795	2.13448	2.55881	2.17112	1.5791	0.0034364
GmaAffx.24201.1.S1_at	ref|NP_172009.1| transferase, transferring glycosyl groups / transferase, transferring hexosyl groups [Arabidopsis thaliana]	1.0e-89/87.0	novel		3	2.50366	1.82769	1.70732	1.98211	1.9902	2.30575	0.0435164
GmaAffx.24457.1.A1_at	novel		novel		4	-0.147751	-0.887683	3.85776	4.49515	3.20736	4.96883	0.00647305
GmaAffx.25581.1.S1_s_at	novel		gb|CV578049.1|CV578049 kf34a10.y1 Globodera pallida Pa2 female Globodera pallida cDNA 5' similar to TR:Q23052 Q23052 GLYCINE-RICH. [1] ;contains element MSR1 repetitive element ;, mRNA sequence [Globodera pallida]	1.4e-21/69.7	4	-2.92373	-0.187811	3.84105	1.46434	2.51461	3.26107	0.0034364
GmaAffx.25596.1.S1_at	gb|AAL87179.1| unknown [Oryza sativa (japonica cultivar-group)]	2.8e-17/42.5	novel		4	1.45194	0.808205	2.31237	1.63997	2.62701	1.63958	0.0410912
GmaAffx.26010.1.S1_at	novel		novel		4	-0.164163	1.58683	2.82053	1.3641	1.22407	3.83107	0.0438017
GmaAffx.2689.1.S1_at	ref|XP_493879.1| putative RING-H2 finger protein [Oryza sativa]	3.9e-52/57.4	novel		4	0.738534	1.01059	1.88281	0.446181	1.3366	3.41421	0.0346152
GmaAffx.27092.1.S1_s_at	emb|CAA55090.1| RL5 ribosomal protein [Medicago sativa]	4.0e-54/100.0	gb|CD748371.1|CD748371 rw36e02.y1 Heterodera glycines J4 Heterodera glycines cDNA 5' similar to SW:RL11_YEAST P06380 60S RIBOSOMAL PROTEIN L11 ;, mRNA sequence [Heterodera glycines]	1.4e-47/69.2	4	-1.26216	-1.56984	1.91036	0.465085	2.67089	3.7016	0.0132284
GmaAffx.2712.1.A1_x_at	gb|AAF03043.1| unknown [Glycine max]	1.8e-14/97.4	novel		4	0.184791	-0.44719	3.71995	1.78764	2.44104	3.87808	0.0151834
GmaAffx.27505.1.A1_s_at	novel		novel		4	-0.00364278	-0.628996	2.26417	0.110367	1.98313	0.703211	0.0415601
GmaAffx.28563.1.S1_at	gb|AAO45753.1| RING/C3HC4/PHD zinc finger-like protein [Cucumis melo]	1.7e-28/53.1	novel		3	3.4895	3.24796	2.59452	3.71826	3.23941	2.96257	0.0481187
GmaAffx.28708.1.S1_s_at	gb|AAC09468.2| putative NADPH-cytochrome P450 reductase [Pisum sativum]	1.2e-19/58.4	novel		5	2.48383	3.58642	3.85425	4.73377	3.71694	4.10643	0.0116747
GmaAffx.29360.1.S1_at	novel		novel		3	1.87229	0.0378425	0.558123	1.56892	1.34008	1.70513	0.0758242
GmaAffx.30043.1.S1_at	gb|AAD48471.1| glycine-rich RNA-binding protein [Glycine max]	1.1e-31/82.8	novel		4	1.04732	0.0554051	2.64799	0.394653	2.11724	2.85432	0.0407749
GmaAffx.30961.1.S1_at	dbj|BAD93893.1| hypothetical protein [Arabidopsis thaliana]	2.9e-18/42.5	novel		1	2.44257	2.76519	1.61011	1.4041	1.67816	0.523534	0.0365284
GmaAffx.32304.1.S1_s_at	novel		novel		4	1.07713	-0.606856	2.88971	1.30431	2.36019	3.78595	0.00701407
GmaAffx.32409.1.S1_at	ref|YP_086802.1| cytochrome c oxidase subunit I [Bemisia tabaci]	2.3e-52/76.5	novel		4	-0.908427	-0.609562	4.7872	7.59799	6.62578	9.34406	0.00370913
GmaAffx.35281.1.S1_at	ref|NP_197879.2| unknown protein [Arabidopsis thaliana]	2.4e-27/73.4	novel		8	1.2852	0.549157	1.9371	2.7028	2.61611	0.874518	0.0193885
GmaAffx.36946.1.S1_at	novel		novel		3	1.42382	1.16047	1.16728	1.40216	1.35799	1.58755	0.094799
GmaAffx.37677.1.S1_at	dbj|BAD80840.1| 2-hydroxyisoflavanone dehydratase [Glycine max]	8.7e-28/84.0	novel		4	-0.10796	-1.09624	3.10223	0.317191	2.98783	3.93341	0.00550763
GmaAffx.38649.1.S1_at	dbj|BAA06731.1| NPK2 [Nicotiana tabacum]	6.9e-88/72.9	novel		9	2.19011	1.31463	2.35495	2.36758	0.0736477	2.33803	0.0263568
GmaAffx.39503.1.S1_at	ref|ZP_00596705.1| Secretion protein HlyD [Ralstonia metallidurans CH34]	1.1e-45/76.1	novel		5	1.55927	2.45163	2.28941	3.14892	2.28519	2.94957	0.0734957
GmaAffx.39765.1.S1_s_at	gb|AAA65014.1| unknown [Glycine max]	7.3e-14/100.0	novel		4	-0.874839	0.156179	1.49466	0.995075	1.60108	1.85081	0.0430118
GmaAffx.40455.1.S1_at	gb|AAF89645.1| seed maturation protein PM34 [Glycine max]	1.3e-115/80.1	novel		8	0.89946	0.211838	1.87274	2.59133	2.18545	1.68316	0.0446304
GmaAffx.40840.2.S1_at	emb|CAA80334.1| ubiquitin extension protein [Lupinus albus]	1.7e-31/64.1	gb|CB278675.1|CB278675 ru37f06.y1 Heterodera glycines J4 Heterodera glycines cDNA 5' similar to TR:O96951 O96951 UBIQUITIN. ;, mRNA sequence [Heterodera glycines]	1.4e-53/77.0	4	-0.280085	0.0408159	2.5198	1.56695	2.3775	3.0028	0.0349501
GmaAffx.41852.1.S1_at	emb|CAD13177.1| alpha-tubulin [Nicotiana tabacum]	3.4e-61/97.0	gb|CB377782.1|CB377782 rq02g03.y1 Heterodera glycines J3 Heterodera glycines cDNA 5' similar to SW:TBA_HAECO P50719 TUBULIN ALPHA CHAIN. ;, mRNA sequence [Heterodera glycines]	6.1e-90/76.3	1	4.04091	4.76278	5.57553	5.54402	2.70702	3.80952	0.00492098
GmaAffx.42255.1.S1_s_at	ref|XP_464472.1| putative fumarylacetoacetate hydrolase [Oryza sativa (japonica cultivar-group)]	2.5e-30/72.0	novel		4	2.26979	2.44928	2.47277	2.39933	2.29596	2.57156	0.0951321
GmaAffx.43227.1.A1_s_at	emb|CAE46896.1| phospholipid hydroperoxide glutathione peroxidase [Citrus sinensis]	1.7e-12/94.4	gb|CK348981.1|CK348981 hggfha7B08 Gland Cell LD PCR cDNA Library Heterodera glycines cDNA, mRNA sequence [Heterodera glycines]	6.4e-15/71.4	4	-0.766311	-0.33806	2.46327	-0.817686	1.00553	2.84073	0.0337288
GmaAffx.4451.1.S1_at	novel		novel		4	-0.0232057	-0.415183	1.98887	0.285799	1.98634	2.37687	0.028428
GmaAffx.44531.1.S1_at	novel		novel		3	2.66101	1.55274	-0.267686	2.10305	0.28469	1.68181	0.0135774
GmaAffx.4466.1.S1_at	ref|NP_198202.1| unknown protein [Arabidopsis thaliana]	1.0e-40/46.6	novel		1	3.01168	3.83084	2.62391	1.79224	2.46796	2.24671	0.0316073
GmaAffx.45279.1.S1_at	gb|AAM63439.1| unknown [Arabidopsis thaliana]	1.2e-27/49.2	novel		1	2.6359	1.92983	0.679787	1.30993	0.463188	1.17507	0.0479952
GmaAffx.45956.1.S1_at	novel		novel		2	2.98591	2.79678	2.73929	1.41297	2.32141	2.61178	0.00752228
GmaAffx.46222.1.S1_at	ref|XP_450602.1| putative hypersensitive-induced response protein [Oryza sativa (japonica cultivar-group)]	1.8e-17/84.6	novel		1	2.67478	2.08418	2.3176	2.31237	1.64672	2.05238	0.0731566
GmaAffx.46581.1.S1_at	ref|YP_086802.1| cytochrome c oxidase subunit I [Bemisia tabaci]	2.2e-54/89.0	gb|CF100386.1|CF100386 rv33a03.y1 Heterodera schachtii J2 pAMP1 v1 Heterodera schachtii cDNA 5' similar to SW:COX1_CAEEL P24893 CYTOCHROME C OXIDASE POLYPEPTIDE I ;, mRNA sequence [Heterodera schachtii]	2.2e-45/71.4	4	0.199197	-0.47725	6.42323	9.05261	8.40531	10.2881	0.0034364
GmaAffx.48058.1.S1_at	ref|NP_567856.1| unknown protein [Arabidopsis thaliana]	2.1e-48/72.0	novel		2	2.25194	2.47743	2.10018	2.071	2.34964	2.28061	0.0941301
GmaAffx.48094.1.A1_at	novel		novel		5	1.23505	1.59927	1.90151	2.14724	1.68207	1.42416	0.0733558
GmaAffx.48348.1.S1_s_at	novel		novel		4	-0.129596	-1.26281	4.02422	1.19585	3.56435	4.76764	0.00585781
GmaAffx.48531.1.S1_at	gb|AAM62791.1| putative growth inhibitory protein [Arabidopsis thaliana]	4.2e-34/79.5	novel		4	0.385734	1.571	1.64388	1.66195	1.82083	1.60447	0.0441326
GmaAffx.4937.1.A1_at	novel		novel		5	-0.221828	1.07119	-0.176077	0.976248	1.51439	1.31804	0.0518536
GmaAffx.49801.1.S1_at	novel		novel		4	1.42046	1.63952	1.19902	1.81285	2.30554	2.1154	0.0500449
GmaAffx.50381.1.S1_at	ref|NP_565273.1| hydrolase [Arabidopsis thaliana]	9.4e-46/54.3	novel		4	1.0087	-0.39942	1.82612	-1.32114	1.10058	2.94087	0.0262628
GmaAffx.50381.2.S1_s_at	ref|NP_565273.1| hydrolase [Arabidopsis thaliana]	3.2e-30/70.2	novel		4	1.79102	0.177205	1.09045	0.719694	1.09367	2.77943	0.0386694
GmaAffx.50673.1.S1_at	gb|AAM34773.1| nam-like protein 10 [Petunia x hybrida]	1.6e-91/67.7	novel		4	-2.0558	-1.45952	2.34536	-0.3455	1.47643	3.32859	0.01078
GmaAffx.50783.1.S1_at	ref|NP_565522.1| ubiquitin-protein ligase [Arabidopsis thaliana]	1.0e-31/53.1	novel		1	4.07037	4.04192	3.93925	3.72847	3.61285	2.82356	0.0321312
GmaAffx.50988.1.S1_at	ref|NP_190399.2| DEL1; transcription factor [Arabidopsis thaliana]	2.3e-17/36.8	novel		8	2.29922	1.03953	2.19758	3.26216	2.39005	2.36675	0.0301544
GmaAffx.51048.1.S1_at	ref|XP_463019.1| putative proteosome subunit [Oryza sativa (japonica cultivar-group)]	2.1e-30/85.1	novel		4	1.84663	3.089	3.05404	2.04901	2.50951	3.06721	0.0479952
GmaAffx.51151.1.S1_at	dbj|BAD95343.1| hypothetical protein [Arabidopsis thaliana]	6.4e-70/72.2	novel		4	-1.37161	1.59616	2.13943	1.60109	1.63503	2.08673	0.00278633
GmaAffx.51551.2.S1_x_at	gb|AAM65094.1| unknown [Arabidopsis thaliana]	3.2e-50/52.4	novel		5	1.20907	2.24154	3.16122	3.01546	2.92427	1.69933	0.0215067
GmaAffx.51786.1.S1_s_at	dbj|BAB86890.1| syringolide-induced protein 19-1-5 [Glycine max]	1.9e-19/100.0	novel		4	1.02028	-0.815065	3.15673	1.64618	2.30074	3.36007	0.0034364
GmaAffx.52052.1.S1_at	novel		novel		1	3.13544	3.26072	2.57422	2.38145	1.16174	2.22052	0.0349501
GmaAffx.52602.1.S1_at	gb|ABA95735.1| dual specificity protein phosphatase 12, putative [Oryza sativa (japonica cultivar-group)]	2.7e-87/49.4	novel		1	2.05399	1.63993	0.662507	0.311791	-0.271341	-0.37689	0.0420774
GmaAffx.53441.1.S1_at	novel		novel		5	-0.252418	1.97601	1.71138	1.95613	1.29883	0.0967095	0.0279251
GmaAffx.53503.1.S1_at	ref|NP_568979.1| PP7; protein serine/threonine phosphatase [Arabidopsis thaliana]	9.9e-18/48.4	novel		5	2.7837	3.15124	3.16164	3.74776	3.58593	2.99582	0.0600878
GmaAffx.53528.1.S1_at	dbj|BAD94401.1| putative protein [Arabidopsis thaliana]	2.5e-28/43.7	novel		8	1.01064	0.249537	1.28288	2.12383	1.39215	0.457708	0.0713006
GmaAffx.53609.1.S1_s_at	emb|CAA44598.1| ribosomal protein L17-1 [Hordeum vulgare subsp. vulgare]	6.5e-21/76.9	gb|CB826515.1|CB826515 rw26g09.y1 Heterodera glycines virgin female Heterodera glycines cDNA 5' similar to SW:RL17_HUMAN P18621 60S RIBOSOMAL PROTEIN L17 ;, mRNA sequence [Heterodera glycines]	5.7e-17/64.2	4	1.16339	0.759792	2.10919	3.03128	3.3414	3.40902	0.00585781
GmaAffx.5376.1.S1_s_at	gb|AAD48471.1| glycine-rich RNA-binding protein [Glycine max]	1.0e-37/95.3	gb|CV577145.1|CV577145 kf30d12.y1 Globodera pallida Pa2 female Globodera pallida cDNA 5' similar to contains element MSR1 repetitive element ;, mRNA sequence [Globodera pallida]	1.0e-19/75.3	4	-0.959883	-0.0841831	2.37069	1.99326	2.04087	3.02798	0.0367161
GmaAffx.5376.2.S1_at	gb|AAZ32896.1| ribosomal protein L32 [Medicago sativa]	1.0e-46/76.9	novel		4	1.06182	-1.15136	0.692941	0.771601	1.89507	3.516	0.0200312
GmaAffx.53768.1.S1_at	emb|CAC86897.1| allene oxide synthase [Medicago truncatula]	1.1e-50/63.3	novel		6	2.84059	3.52796	3.03792	2.91756	3.45703	3.02838	0.0661702
GmaAffx.54447.1.S1_at	gb|AAF03357.1| cytidine deaminase 1 [Arabidopsis thaliana]	9.0e-29/61.6	novel		4	2.1422	3.06628	3.057	2.61485	1.83167	2.6829	0.056069
GmaAffx.54917.1.S1_at	emb|CAB90949.1| putative protein [Arabidopsis thaliana]	2.9e-45/53.9	novel		1	2.2033	2.67951	0.275387	1.21355	0.994648	-1.58536	0.0149156
GmaAffx.55403.1.S1_at	novel		novel		8	1.74575	1.08936	1.54835	1.72262	2.06751	1.68946	0.0897623
GmaAffx.55782.1.S1_x_at	novel		novel		1	3.3381	1.21331	1.30853	0.222126	0.0968874	0.630231	0.0149597
GmaAffx.56094.1.S1_at	ref|NP_197520.1| unknown protein [Arabidopsis thaliana]	2.1e-24/35.2	novel		2	1.82192	2.61208	0.722457	1.81904	0.0222836	1.55338	0.0382271
GmaAffx.56367.1.S1_at	novel		novel		7	1.81306	1.91489	1.48122	1.06017	1.71277	1.14459	0.0663208
GmaAffx.56436.1.S1_at	ref|NP_181025.1| electron carrier [Arabidopsis thaliana]	3.0e-56/50.0	novel		1	5.73449	7.12809	5.72667	5.35364	5.39902	4.55243	0.00100677
GmaAffx.56629.1.S1_at	ref|NP_566939.1| MNP (MONOPOLE); transcription factor [Arabidopsis thaliana]	2.0e-15/50.0	novel		5	0.703667	1.95085	0.433219	2.07277	1.15459	1.60794	0.0501335
GmaAffx.57085.1.S1_at	novel		novel		4	1.24976	0.605731	1.35955	-0.519829	0.7069	2.76125	0.0256501
GmaAffx.5824.1.A1_s_at	novel		novel		4	-0.803918	1.78063	2.89514	1.40045	2.40977	3.8442	0.01078
GmaAffx.58988.1.S1_at	novel		novel		4	-1.37389	-0.447334	0.581036	0.0390694	1.17164	2.46244	0.0428079
GmaAffx.59154.1.S1_at	ref|NP_565073.1| calmodulin binding [Arabidopsis thaliana]	2.6e-13/35.0	novel		1	2.5118	2.91419	2.3569	2.10959	2.38783	1.48897	0.0192314
GmaAffx.59164.1.S1_at	novel		novel		5	-1.61258	0.584423	-0.943839	1.52983	0.966187	1.92125	0.0120672
GmaAffx.59330.1.S1_at	gb|AAV68891.1| hypothetical protein AT5G66600 [Arabidopsis thaliana]	6.0e-55/73.3	novel		8	1.7861	0.906015	1.09521	1.95649	2.50831	1.40356	0.0458576
GmaAffx.59500.3.S1_at	dbj|BAC78438.1| isoflavonoid glucosyltransferase [Glycyrrhiza echinata]	2.7e-33/79.0	novel		4	2.19131	0.865394	1.30003	2.57875	3.22358	2.69881	0.0175484
GmaAffx.59996.1.S1_at	ref|NP_503146.1| TFII(two)B (general transcription factor) family member (ttb-1) [Caenorhabditis elegans]	4.9e-33/78.8	gb|CA939253.1|CA939253 ru11d09.y1 Heterodera glycines J4 Heterodera glycines cDNA 5' similar to SW:TF2B_XENLA P29054 TRANSCRIPTION INITIATION FACTOR IIB ;, mRNA sequence [Heterodera glycines]	6.9e-112/99.6	1	3.09857	3.02632	2.74879	2.85343	2.64572	2.53258	0.0811114
GmaAffx.60061.1.S1_at	ref|NP_199624.1| protein binding / signal transducer [Arabidopsis thaliana]	1.4e-66/64.2	novel		6	0.391682	1.81877	1.9344	-0.0057519	1.59578	0.223367	0.0439287
GmaAffx.60419.1.S1_s_at	novel		novel		4	-2.14966	-0.253193	2.42941	1.42997	1.68975	2.78659	0.0154924
GmaAffx.60419.1.S1_x_at	novel		novel		4	2.27094	2.76325	4.48319	3.41903	4.74989	4.8429	0.0109431
GmaAffx.60434.1.S1_at	novel		novel		8	3.6256	1.78594	2.63347	3.02908	3.1466	2.6524	0.0423953
GmaAffx.62105.1.A1_at	novel		novel		8	2.42981	1.19921	1.15112	2.13343	2.41546	1.63278	0.0265592
GmaAffx.63832.1.S1_at	ref|NP_199139.1| DNA binding / transcription factor [Arabidopsis thaliana]	1.5e-32/64.2	novel		4	2.22547	2.30497	2.74721	2.52122	2.34485	2.93296	0.0450093
GmaAffx.64262.1.A1_at	novel		novel		1	2.07827	2.43545	2.2373	1.50307	1.50692	1.00267	0.00614859
GmaAffx.65026.1.S1_at	novel		novel		4	-1.6741	-1.3727	1.02812	0.655836	0.435558	3.02205	0.016029
GmaAffx.65167.1.S1_at	emb|CAA73905.1| JR3 protein [Arabidopsis thaliana]	4.1e-69/69.6	novel		8	0.509872	0.383723	1.30424	2.10955	0.52732	-0.0166369	0.0809138
GmaAffx.66400.1.A1_s_at	novel		novel		4	0.586247	-0.620768	1.71254	0.0517006	0.967605	2.34485	0.0414535
GmaAffx.666.1.S1_at	emb|CAC10209.1| putative extracellular dermal glycoprotein [Cicer arietinum]	7.2e-48/60.7	novel		4	0.738334	1.26057	2.09596	-0.111946	1.83312	3.72186	0.0135774
GmaAffx.68060.1.S1_at	novel		novel		3	1.9382	0.660367	-0.822911	1.85634	1.62641	2.56654	0.00871445
GmaAffx.68386.1.S1_at	novel		novel		4	-0.043144	-0.830543	0.640484	0.0751266	-0.707973	2.66853	0.0379985
GmaAffx.69025.1.S1_at	dbj|BAD12556.1| RIO kinase [Nicotiana tabacum]	2.5e-19/67.1	novel		2	2.04183	2.23566	1.51657	-0.357214	1.97205	1.77315	0.025655
GmaAffx.69129.1.S1_at	ref|NP_029426.1| unknown protein [Arabidopsis thaliana]	4.7e-28/68.4	novel		4	1.57655	1.77461	2.31669	1.90425	1.1261	2.95352	0.039896
GmaAffx.7051.1.S1_at	gb|AAK64031.1| unknown protein [Arabidopsis thaliana]	4.5e-15/59.1	novel		1	2.29848	1.12875	1.78123	0.501514	0.0632761	0.176708	0.0316073
GmaAffx.70703.2.S1_at	emb|CAA98177.1| RAB11A [Lotus corniculatus var. japonicus]	1.7e-30/89.7	gb|BM345647.1|BM345647 rr66c08.y1 Globodera rostochiensis J2 pcDNAII Smant v1 Globodera rostochiensis cDNA 5' similar to TR:O18339 O18339 RAB-RP3 PROTEIN. ;, mRNA sequence [Globodera rostochiensis]	9.8e-06/60.7	8	2.17727	1.74851	1.92342	2.13521	1.70208	1.5911	0.0481508
GmaAffx.70836.2.S1_at	gb|AAL07335.1| rpoC1 [Glycine max]	2.1e-27/81.5	novel		4	1.16401	-0.610444	0.804273	-0.688795	0.735388	2.46762	0.0285534
GmaAffx.71097.1.S1_at	novel		novel		1	2.44588	1.98686	1.40299	-0.359209	-0.761821	1.12502	0.00991381
GmaAffx.71189.1.S1_at	ref|NP_199194.1| ZLL (ZWILLE) [Arabidopsis thaliana]	3.6e-140/84.9	novel		4	1.16336	1.60087	2.12929	1.02548	2.42871	2.38518	0.0570444
GmaAffx.71775.1.S1_at	ref|XP_647541.1| hypothetical protein DDB0189766 [Dictyostelium discoideum]	1.7e-17/47.5	novel		9	1.20867	-1.1825	1.6009	1.76691	-0.7373	1.34456	0.0129005
GmaAffx.71827.1.S1_at	ref|NP_178250.1| unknown protein [Arabidopsis thaliana]	1.2e-31/71.0	novel		5	3.19401	3.46593	3.21085	3.33941	3.36284	2.62165	0.0367161
GmaAffx.71925.1.S1_at	ref|NP_974679.1| ALDH3I1; aldehyde dehydrogenase [Arabidopsis thaliana]	7.9e-24/49.2	novel		1	2.45591	1.72319	1.3481	2.22446	0.335115	0.954102	0.0189821
GmaAffx.7307.1.S1_at	novel		novel		3	2.65266	2.14169	1.61618	2.33579	2.25622	1.99117	0.0513663
GmaAffx.73182.1.S1_at	gb|ABA96039.1| hypothetical protein LOC_Os12g08900 [Oryza sativa (japonica cultivar-group)]	3.8e-65/56.5	novel		2	2.90767	2.43499	1.85783	1.10979	1.79345	1.90067	0.0231196
GmaAffx.73189.1.S1_at	ref|NP_191350.1| nucleic acid binding [Arabidopsis thaliana]	2.6e-37/46.1	novel		1	2.11867	2.0756	1.50525	1.76274	1.17962	-0.588593	0.0200312
GmaAffx.73444.1.S1_at	novel		novel		4	-2.58184	-1.25138	0.976998	1.58507	-0.214773	3.17442	0.00701407
GmaAffx.73818.1.S1_at	ref|NP_201196.1| unknown protein [Arabidopsis thaliana]	1.7e-26/60.1	novel		3	2.21791	1.26811	1.60574	2.5009	1.93223	2.49966	0.0663679
GmaAffx.74953.1.S1_at	gb|AAM63491.1| putative kinesin light chain [Arabidopsis thaliana]	3.3e-50/56.8	novel		8	3.18974	2.27921	2.28589	2.90243	2.75995	2.55706	0.0663679
GmaAffx.75079.1.A1_at	novel		novel		5	0.992922	1.29287	1.60838	2.14639	1.87555	1.30049	0.0813242
GmaAffx.75228.1.S1_at	emb|CAA74605.1| R2R3-MYB transcription factor [Arabidopsis thaliana]	2.7e-56/92.8	novel		5	2.50506	2.49265	2.17988	2.97222	2.29305	1.84176	0.055408
GmaAffx.75422.1.S1_at	novel		novel		5	1.26231	1.85598	2.22928	2.50659	2.05801	2.08614	0.0494813
GmaAffx.75793.2.S1_at	ref|NP_195583.1| translation initiation factor [Arabidopsis thaliana]	4.0e-20/50.4	novel		5	7.96546	8.27028	7.40558	9.08039	7.22118	7.72388	0.0170748
GmaAffx.76231.2.S1_at	novel		gb|CK351033.1|CK351033 hggfha32F01 Gland Cell LD PCR cDNA Library Heterodera glycines cDNA, mRNA sequence [Heterodera glycines]	7.0e-13/79.5	4	2.78077	0.533791	1.17781	1.27025	2.52911	2.92349	0.0422048
GmaAffx.76796.1.S1_at	ref|NP_201020.1| unknown protein [Arabidopsis thaliana]	1.6e-16/46.7	novel		1	0.737922	1.77021	1.70715	1.66394	-0.449696	0.853208	0.0333054
GmaAffx.77004.1.S1_at	ref|NP_850399.1| calmodulin binding [Arabidopsis thaliana]	4.2e-20/50.7	novel		1	3.27748	3.09713	2.70029	3.20991	1.80857	2.486	0.021473
GmaAffx.77799.1.A1_at	novel		novel		4	-1.35932	-1.5341	0.379673	0.331673	0.436438	1.75342	0.0316073
GmaAffx.78465.1.S1_s_at	novel		novel		4	0.66045	-0.132491	1.58781	-0.778485	0.9789	2.03627	0.0594228
GmaAffx.78601.1.S1_s_at	novel		novel		5	0.795917	2.19646	2.9276	2.1211	2.53845	1.77743	0.0430118
GmaAffx.787.1.A1_at	novel		novel		4	1.92504	0.116309	2.68464	1.73247	1.2845	2.59053	0.0431933
GmaAffx.79350.1.S1_s_at	novel		gb|BI748158.1|BI748158 ro66e10.y1 Heterodera glycines J2 pAMP1 v8 Chiapelli McCarter Heterodera glycines cDNA 5' similar to TR:O62093 O62093 C37A5.8 PROTEIN. [1] ;, mRNA sequence [Heterodera glycines]	1.3e-121/92.9	1	9.01517	11.2596	9.6287	7.70898	7.12354	5.54583	1.9e-06
GmaAffx.79438.2.S1_at	emb|CAC88031.1| atpAse subunit III [Atropa belladonna]	5.9e-19/100.0	novel		8	1.15491	-0.617889	1.01637	1.98431	1.79566	1.61051	0.0369476
GmaAffx.80336.2.S1_at	novel		novel		8	2.89733	0.666692	1.94607	3.04407	1.37456	-0.178625	0.0156866
GmaAffx.80509.1.S1_at	dbj|BAC42965.1| unknown protein [Arabidopsis thaliana]	2.3e-25/52.4	novel		4	0.546435	0.453165	0.374531	-1.16953	1.22303	1.364	0.0531025
GmaAffx.80549.1.S1_at	ref|NP_197134.1| unknown protein [Arabidopsis thaliana]	2.9e-66/63.5	novel		3	1.3312	0.14549	0.247868	2.0557	1.14133	1.85829	0.0479952
GmaAffx.80742.2.S1_at	emb|CAA56766.1| potentially catalitic subunit of the ser /thr protein phosphatase 1 [Medicago sativa subsp. x varia]	3.6e-46/89.6	gb|CV578104.1|CV578104 kf34f12.y1 Globodera pallida Pa2 female Globodera pallida cDNA 5' similar to SW:YME1_CAEEL P48727 PUTATIVE SERINE/THREONINE PROTEIN PHOSPHATASE F56C9.1 IN CHROMOSOME III ;, mRNA sequence [Globodera pallida]	2.5e-25/72.3	1	4.9573	3.29456	3.4161	3.20354	3.11073	1.49654	0.00157663
GmaAffx.80785.2.S1_at	gb|AAK62371.1| Unknown protein [Arabidopsis thaliana]	5.7e-161/81.8	gb|BM416039.1|BM416039 OP21122 Mixed Stage EST's Globodera pallida cDNA similar to Homology:(blast score <=3D 1e-5) Streptomyces coelicolor cosmid C105, mRNA sequence [Globodera pallida]	9.2e-65/68.6	6	0.897907	2.15275	2.04693	1.62551	2.31595	1.18641	0.0430118
GmaAffx.80906.1.A1_at	gb|AAY66885.1| ribosomal protein S18 [Ixodes scapularis]	4.5e-36/70.9	gb|CD747808.1|CD747808 rw28a09.y1 Heterodera glycines J4 Heterodera glycines cDNA 5' similar to SW:RS18_ARATH P34788 40S RIBOSOMAL PROTEIN S18. ;, mRNA sequence [heterodera glycines]	2.4e-51/71.5	5	1.95518	2.40386	2.79095	1.94952	2.21583	1.12853	0.0572991
GmaAffx.80910.1.S1_s_at	ref|XP_783150.1| PREDICTED: similar to ribosomal protein L30 [Strongylocentrotus purpuratus]	9.3e-37/73.8	gb|BF013766.1|BF013766 ro12a02.y1 Heterodera glycines J2 SL1 Topo1 Kloek Chiapelli McCarter Heterodera glycines cDNA 5' similar to TR:Q9VJ19 Q9VJ19 CG10652 PROTEIN. ;, mRNA sequence [Heterodera glycines]	1.2e-42/70.9	2	2.67107	2.71597	0.908251	1.224	2.4158	2.40036	0.0276361
GmaAffx.81219.1.A1_s_at	novel		novel		1	3.04888	2.48006	2.58341	2.52007	2.23096	1.74842	0.0315327
GmaAffx.81962.1.S1_at	gb|AAD45281.1| pyruvate orthophosphate dikinase [Zea mays]	4.2e-15/88.2	novel		2	0.634048	2.14301	1.70157	1.5825	1.44732	1.30891	0.0501335
GmaAffx.82748.1.S1_s_at	ref|NP_567808.1| catalytic/ protein phosphatase type 2C [Arabidopsis thaliana]	1.1e-47/68.2	novel		4	-0.71461	0.682248	0.668384	-0.90384	-0.643046	2.23705	0.0447113
GmaAffx.83146.1.S1_s_at	novel		novel		4	-1.50277	-0.508704	1.95772	-0.732001	1.98229	2.63062	0.0256501
GmaAffx.83815.1.S1_s_at	gb|AAT94014.1| hypothetical protein [Oryza sativa (japonica cultivar-group)]	4.2e-28/45.8	novel		4	6.00931	6.04631	6.41372	7.28947	6.81145	7.11749	0.0034364
GmaAffx.83888.1.S1_at	emb|CAF74934.1| zinc finger DNA-binding protein [Catharanthus roseus]	9.2e-34/69.8	novel		8	2.77527	0.586162	2.116	3.11276	3.15293	0.154453	0.0343872
GmaAffx.83888.1.S1_s_at	emb|CAF74934.1| zinc finger DNA-binding protein [Catharanthus roseus]	9.2e-34/69.8	novel		4	2.06821	-0.708846	0.931213	0.268211	-0.276037	1.98753	0.0189821
GmaAffx.84223.1.S1_at	novel		novel		4	-1.20365	1.94228	1.67187	1.30379	0.190292	1.80628	0.00752228
GmaAffx.84298.1.S1_at	novel		novel		5	2.57099	3.02899	2.76799	3.52866	2.7339	2.94343	0.0380342
GmaAffx.85212.1.S1_at	novel		novel		2	2.09671	2.43424	1.5166	2.06893	1.09657	2.7145	0.0387138
GmaAffx.85382.1.S1_s_at	novel		novel		4	0.29651	0.321893	4.57268	2.44121	2.35936	2.64325	0.0285017
GmaAffx.85481.2.A1_at	ref|XP_644913.1| 40S ribosomal protein S4 [Dictyostelium discoideum]	5.6e-41/74.7	gb|CD748103.1|CD748103 rw32g02.y1 Heterodera glycines J4 Heterodera glycines cDNA 5' similar to SW:RS4_YARLI O59950 40S RIBOSOMAL PROTEIN S4 ;, mRNA sequence [Heterodera glycines]	3.0e-48/69.6	5	2.38822	2.97961	2.99217	3.28258	3.04102	2.62464	0.0445243
GmaAffx.85623.1.S1_at	novel		novel		8	1.65947	0.961648	1.8457	2.20826	1.91298	0.32025	0.0721226
GmaAffx.85705.1.S1_at	gb|AAM89397.1| glutamate/malate translocator [Nicotiana tabacum]	5.2e-25/86.9	novel		1	2.61967	3.03607	2.80728	2.20268	2.66133	1.01104	0.017772
GmaAffx.86258.1.S1_x_at	novel		novel		1	3.54786	3.14933	3.1565	3.3509	2.33533	2.86766	0.0734052
GmaAffx.86496.1.S1_at	ref|NP_201507.1| transcription factor [Arabidopsis thaliana]	4.5e-29/67.6	novel		5	0.11122	0.696631	0.632456	1.06728	2.0544	-0.143202	0.0622734
GmaAffx.86793.2.S1_at	novel		novel		3	2.4455	1.91243	0.96166	1.85267	2.14587	2.16886	0.0681394
GmaAffx.86830.1.S1_at	ref|NP_198725.1| transferase [Arabidopsis thaliana]	1.4e-31/38.8	novel		1	2.4711	2.93051	2.27108	2.53745	0.878722	2.00145	0.0231196
GmaAffx.87086.1.S1_at	novel		novel		4	2.21628	0.7332	2.40822	0.912173	1.4111	2.72294	0.0479952
GmaAffx.87213.1.S1_at	novel		novel		4	-0.796834	0.818191	1.67076	1.01276	1.20413	2.87923	0.0135774
GmaAffx.88509.3.S1_at	gb|AAF79573.1| F22G5.18 [Arabidopsis thaliana]	1.4e-27/63.9	novel		2	1.9351	2.82819	1.81976	2.32463	1.5035	1.85715	0.0368401
GmaAffx.88833.1.S1_at	gb|ABA94856.1| ribosomal protein S14p/S29e [Oryza sativa (japonica cultivar-group)]	6.7e-25/93.3	novel		1	1.94309	4.23301	2.53971	1.68424	1.66271	0.127992	0.0144883
GmaAffx.88914.1.S1_at	gb|EAL93216.1| cytosolic large ribosomal subunit protein L30 [Aspergillus fumigatus Af293]	3.9e-36/75.7	gb|BF013766.1|BF013766 ro12a02.y1 Heterodera glycines J2 SL1 Topo1 Kloek Chiapelli McCarter Heterodera glycines cDNA 5' similar to TR:Q9VJ19 Q9VJ19 CG10652 PROTEIN. ;, mRNA sequence [Heterodera glycines]	.1e-14/70.4	3	2.18378	1.87809	1.76982	2.70602	2.45853	1.85479	0.0846863
GmaAffx.88935.1.A1_s_at	gb|EAL93216.1| cytosolic large ribosomal subunit protein L30 [Aspergillus fumigatus Af293]	3.9e-36/75.7	gb|BI749360.1|BI749360 ro77b04.y1 Heterodera glycines J2 pAMP1 v8 Chiapelli McCarter Heterodera glycines cDNA 5' similar to TR:O04892 O04892 CYTOCHROME P450 LIKE_TBP ;, mRNA sequence [Heterodera glycines]	1.3e-115/88.4	4	-0.101841	-1.79994	-0.830677	0.826512	1.48189	1.76049	0.0116747
GmaAffx.89017.1.A1_s_at	sp|O24413| 60S acidic ribosomal protein P3 (P1/P2-like) (P3A) [Zea mays]	5.3e-22/70.5	gb|BM415622.1|BM415622 OP20700 Mixed Stage EST's Globodera pallida cDNA similar to Homology:(blast score <=3D 1e-5) A.alternata mRNA for ribosomal protein P1, mRNA sequence [Globodera pallida]	4.4e-07/86.2	4	0.959321	-0.225643	-1.70488	-0.115423	2.92146	3.3394	0.00701407
GmaAffx.89126.1.S1_x_at	novel		novel		5	2.78391	3.2225	3.58193	3.53918	3.05992	3.11312	0.0404593
GmaAffx.89191.1.S1_s_at	novel		gb|CB826527.1|CB826527 rw27a03.y1 Heterodera glycines virgin female Heterodera glycines cDNA 5', mRNA sequence [Heterodera glycines]	6.0e-07/71.4	6	3.80882	5.32948	4.78167	4.33113	4.79401	4.28486	0.00701407
GmaAffx.8932.6.S1_s_at	dbj|BAB33421.1| putative senescence-associated protein [Pisum sativum]	8.3e-26/84.4	gb|CA939863.1|CA939863 ru09f09.y1 Heterodera glycines J4 Heterodera glycines cDNA 5', mRNA sequence [Heterodera glycines]	4.8e-45/81.5	4	-1.46407	-1.94814	5.50637	3.88145	4.58318	4.93935	0.000184071
GmaAffx.89435.1.A1_s_at	gb|AAL16064.1| S-adenosyl-L-methionine synthetase [Dendrobium crumenatum]	1.4e-74/88.0	gb|CV579197.1|CV579197 kf09g01.y3 Globodera pallida Pa2 female Globodera pallida cDNA 5' similar to SW:METL_CAEEL P50306 PROBABLE S-ADENOSYLMETHIONINE SYNTHETASE C06E7.3 ;, mRNA sequence [Globodera pallida]	4.8e-32/64.9	4	0.518364	-0.302369	3.12649	1.15387	1.61012	2.85769	0.0369476
GmaAffx.89596.1.A1_at	ref|ZP_00597872.1| hypothetical protein RmetDRAFT_1772 [Ralstonia metallidurans CH34]	1.7e-78/84.8	gb|CK394506.1|CK394506 hggada4C02 Gland Cell Amplified cDNA Library Heterodera glycines cDNA, mRNA sequence [Heterodera glycines]	1.7e-12/70.1	2	-0.709323	4.05453	-1.34828	1.11386	0.0334529	-0.88493	0.0143526
GmaAffx.89596.1.S1_at	ref|ZP_00597872.1| hypothetical protein RmetDRAFT_1772 [Ralstonia metallidurans CH34]	1.7e-78/84.8	gb|CK394506.1|CK394506 hggada4C02 Gland Cell Amplified cDNA Library Heterodera glycines cDNA, mRNA sequence [Heterodera glycines]	1.7e-12/70.1	2	0.714004	6.14513	0.0874815	-0.912767	1.34278	2.26712	0.0034364
GmaAffx.89665.1.A1_s_at	novel		novel		4	1.35467	-1.55909	5.00538	4.31081	4.63955	5.01874	0.00416953
GmaAffx.89772.14.A1_s_at	emb|CAA42647.1| unnamed protein product [Glycine max]	1.7e-40/94.4	novel		4	-0.82613	0.92073	3.46478	2.61761	2.40519	2.62762	0.0121907
GmaAffx.89772.2.S1_x_at	novel		gb|AY593876.1| Globodera pallida strain GlobPal8 D383 924+925 18S ribosomal RNA gene, partial sequence [Globodera pallida]	1.3e-117/74.1	4	0.546544	0.733648	2.74687	2.92371	2.5917	3.18578	0.0150146
GmaAffx.89772.5.A1_at	novel		gb|CV577413.1|CV577413 kf15f04.y1 Globodera pallida Pa2 female Globodera pallida cDNA 5' similar to TR:O14597 O14597 NON-FUNCTIONAL FOLATE BINDING PROTEIN. ;, mRNA sequence [Globodera pallida]	1.6e-126/74.8	1	4.02941	3.25738	1.83611	1.78416	-0.722337	1.53361	0.00452096
GmaAffx.89786.1.A1_s_at	ref|XP_453846.1| unnamed protein product [Kluyveromyces lactis]	1.1e-28/62.2	gb|AY593876.1| Globodera pallida strain GlobPal8 D383 924+925 18S ribosomal RNA gene, partial sequence [Globodera pallida]	2.1e-171/76.5	4	1.46178	1.19881	4.01786	3.13281	3.98372	3.86149	0.0189821
GmaAffx.89786.1.S1_at	ref|XP_453846.1| unnamed protein product [Kluyveromyces lactis]	1.1e-28/62.2	gb|AY593876.1| Globodera pallida strain GlobPal8 D383 924+925 18S ribosomal RNA gene, partial sequence [Globodera pallida]	2.1e-171/76.5	2	6.31504	6.71242	6.17552	6.34775	6.27616	6.56998	0.0673916
GmaAffx.89801.1.A1_at	novel		novel		4	2.22588	1.95665	2.47202	2.51789	2.6812	3.0936	0.0496167
GmaAffx.89861.1.S1_s_at	ref|NP_849292.1| UBQ14; protein binding [Arabidopsis thaliana]	1.2e-148/98.0	gb|CV577304.1|CV577304 kf02b05.y3 Globodera pallida Pa2 female Globodera pallida cDNA 5' similar to TR:Q17000 Q17000 POLYUBIQUITIN. ;, mRNA sequence [Globodera pallida]	7.8e-173/80.6	4	-0.0841348	-0.651632	4.08783	1.77737	3.35795	4.06598	0.00991381
GmaAffx.90028.1.S1_s_at	gb|AAM34773.1| nam-like protein 10 [Petunia x hybrida]	3.3e-23/45.2	novel		4	0.502202	0.404084	1.404	0.203639	0.59932	2.61981	0.0713951
GmaAffx.90029.1.S1_at	novel		novel		1	3.48127	3.44376	3.38527	2.49746	2.23365	1.79283	0.00701407
GmaAffx.90102.1.S1_s_at	ref|NP_001031585.1| UBQ11 (UBIQUITIN 11); protein binding [Arabidopsis thaliana]	2.7e-81/82.7	gb|CK349908.1|CK349908 hggfha19G06 Gland Cell LD PCR cDNA Library Heterodera glycines cDNA, mRNA sequence [Heterodera glycines]	9.7e-116/75.1	4	5.03936	4.94048	5.91429	5.12241	4.63237	5.60703	0.0267258
GmaAffx.90320.1.S1_s_at	gb|AAF11800.1| hypothetical protein [Deinococcus radiodurans]	1.3e-11/60.0	novel		4	-0.952026	0.981301	3.89109	2.36288	2.83628	2.2132	0.0144359
GmaAffx.90323.1.A1_s_at	gb|AAD48471.1| glycine-rich RNA-binding protein [Glycine max]	1.7e-37/95.3	gb|CV577145.1|CV577145 kf30d12.y1 Globodera pallida Pa2 female Globodera pallida cDNA 5' similar to contains element MSR1 repetitive element ;, mRNA sequence [Globodera pallida]	1.1e-19/75.3	4	-1.32778	1.07114	2.24898	2.12725	3.15049	3.40367	0.00929643
GmaAffx.90350.1.A1_at	dbj|BAC81645.1| class1 chitinase [Pisum sativum]	1.5e-79/81.1	novel		5	0.259718	1.05545	2.60153	2.1432	2.40088	1.26266	0.0369476
GmaAffx.90390.1.S1_at	gb|AAD37376.1| peroxidase [Glycine max]	1.7e-172/95.3	novel		4	0.820847	1.54821	2.23004	0.680317	2.89796	3.14745	0.061739
GmaAffx.90432.1.S1_s_at	emb|CAA11256.1| ribosomal protein L30 [Lupinus luteus]	1.9e-54/97.3	novel		4	1.33231	1.64978	1.58816	0.0275879	1.98422	3.43236	0.0262628
GmaAffx.90524.1.S1_s_at	gb|AAD45503.1| polygalacturonase inhibitor protein [Glycine max]	5.2e-92/98.9	novel		4	0.136841	-0.0947073	0.0315502	1.94525	2.637	2.1869	0.0346522
GmaAffx.90536.1.S1_s_at	gb|AAA34124.1| pentameric polyubiquitin	7.3e-106/100.0	gb|CB379225.1|CB379225 rq64b10.y1 Heterodera glycines egg Heterodera glycines cDNA 5' similar to TR:Q17000 Q17000 POLYUBIQUITIN. ;, mRNA sequence [Heterodera glycines]	2.2e-154/79.9	1	3.52416	3.24856	3.80751	3.17792	2.85105	3.14369	0.0246286
GmaAffx.90612.1.S1_at	ref|NP_190428.1| HAP5A; DNA binding / transcription factor [Arabidopsis thaliana]	5.1e-70/87.7	gb|CB299358.1|CB299358 ru21f10.y1 Heterodera glycines J4 Heterodera glycines cDNA 5' similar to TR:Q62725 Q62725 CCAAT BINDING TRANSCRIPTION FACTOR CBF SUBUNIT C. [1] ;, mRNA sequence [Heterodera glycines]	4.5e-20/66.5	4	4.75577	5.13484	6.2039	7.98459	8.41235	7.9745	0.00100677
GmaAffx.90664.1.S1_s_at	gb|AAF79822.1| T6D22.2 [Arabidopsis thaliana]	3.1e-63/88.4	gb|CB826452.1|CB826452 rw25g10.y1 Heterodera glycines virgin female Heterodera glycines cDNA 5' similar to TR:Q9U600 Q9U600 TRANSLATION ELONGATION FACTOR EEF-1 ALPHA CHAIN. ;, mRNA sequence [Heterodera glycines]	2.2e-50/69.9	4	0.80976	0.25	2.24495	1.76903	1.57817	3.46357	0.0490959
GmaAffx.90666.1.S1_at	ref|NP_973770.1| protein transporter [Arabidopsis thaliana]	2.3e-66/60.6	novel		4	3.7696	3.76294	3.4289	3.81277	4.66277	4.42174	0.0400918
GmaAffx.90703.1.A1_at	gb|AAP76387.1| class III peroxidase [Gossypium hirsutum]	4.7e-79/80.8	novel		4	0.10282	0.513182	0.436538	-0.446047	0.986539	2.67928	0.0469005
GmaAffx.90703.1.S1_at	gb|AAP76387.1| class III peroxidase [Gossypium hirsutum]	4.7e-79/80.8	novel		2	0.559247	2.52513	1.16431	1.50542	0.537399	2.31854	0.027847
GmaAffx.90704.1.S1_at	emb|CAA91445.1| pyruvate decarboxylase [Pisum sativum]	1.8e-83/95.7	novel		4	-1.46507	-0.203661	2.77363	1.82537	1.98294	2.89908	0.0116681
GmaAffx.90742.1.S1_at	gb|AAK48950.1| ribosomal protein L32 [Mercurialis annua]	2.1e-55/91.1	novel		4	2.3672	2.75021	2.93346	2.78381	3.30184	3.1403	0.0337288
GmaAffx.90742.1.S1_x_at	gb|AAK48950.1| ribosomal protein L32 [Mercurialis annua]	2.1e-55/91.1	novel		8	2.51543	2.33421	2.25587	2.68993	3.29243	2.34996	0.0307237
GmaAffx.90746.1.S1_s_at	gb|ABA93691.1| 2,3-diketo-5-methylthio-1-phosphopentane phosphatase, putative [Oryza sativa (japonica cultivar-group)]	2.3e-51/62.5	novel		7	1.81078	1.55415	1.56531	1.38073	1.77905	1.13941	0.0883967
GmaAffx.90760.1.S1_s_at	novel		novel		4	0.267355	1.39787	3.01621	1.079	2.5237	2.66458	0.0178476
GmaAffx.90873.1.S1_at	pdb|1Q53|B Chain B, Solution Structure Of Hypothetical Arabidopsis Thaliana Protein At3g17210. Center For Eukaryotic Structural Genomics Target 13081 [Arabidopsis thaliana]	6.4e-38/76.2	novel		5	6.77676	7.26041	6.59231	8.81772	6.54388	6.86074	0.0152705
GmaAffx.90915.1.S1_s_at	ref|NP_193405.1| structural constituent of ribosome [Arabidopsis thaliana]	6.3e-86/80.8	gb|CB279567.1|CB279567 ru83e09.y1 Heterodera glycines virgin female Heterodera glycines cDNA 5' similar to SW:RL15_CHITE P30736 60S RIBOSOMAL PROTEIN L15 ;, mRNA sequence [Heterodera glycines]	5.6e-57/65.4	4	0.899203	1.48675	2.52305	1.00584	2.32292	2.73334	0.0356109
GmaAffx.90929.1.S1_at	ref|XP_470153.1| unknown protein [Oryza sativa]	5.8e-14/32.8	novel		4	-0.379196	-0.0841831	2.40847	1.63624	1.3048	2.27819	0.0427118
GmaAffx.90943.1.S1_s_at	gb|AAU14795.1| homogentisate phytylprenyltransferase [Medicago sativa]	1.5e-54/57.9	novel		4	0.897626	-0.0642223	0.909849	0.890272	1.63018	2.8681	0.056798
GmaAffx.90954.1.S1_s_at	ref|NP_194773.1| GAE1 (UDP-D-glucuronate-4-epimerase 1); NAD binding / catalytic [Arabidopsis thaliana]	7.3e-103/90.5	novel		4	0.216438	-1.45342	2.99944	2.03823	2.7147	4.4304	0.00701407
GmaAffx.90994.1.S1_s_at	ref|NP_192880.1| oxidoreductase [Arabidopsis thaliana]	5.9e-85/69.9	novel		1	2.93041	2.60209	1.55024	1.49548	1.96794	1.68746	0.0127583
GmaAffx.91052.1.S1_x_at	dbj|BAD95318.1| hypothetical protein [Arabidopsis thaliana]	4.1e-31/65.2	novel		8	3.30064	2.38988	2.58721	3.7737	3.93303	2.90077	0.0398045
GmaAffx.91064.1.S1_x_at	novel		novel		4	-1.09654	1.32057	2.2598	1.23386	0.998083	2.80006	0.0260958
GmaAffx.91118.1.S1_s_at	ref|NP_564061.1| unknown protein [Arabidopsis thaliana]	9.5e-50/54.1	novel		1	2.87779	2.13898	2.08893	2.31761	0.534298	1.85345	0.0414406
GmaAffx.91128.1.S1_s_at	novel		novel		4	0.989406	-0.0685791	2.5789	-0.219829	-0.286069	1.69702	0.0349501
GmaAffx.91195.1.S1_at	ref|NP_568041.1| ATP binding / amino acid binding / protein kinase/ protein serine/threonine kinase/ protein-tyrosine kinase [Arabidopsis thaliana]	3.7e-51/60.8	novel		7	2.40302	1.68405	1.72069	1.66291	2.13996	1.2575	0.017772
GmaAffx.91356.1.S1_s_at	gb|AAC19402.1| 26S proteasome regulatory subunit S5A [Mesembryanthemum crystallinum]	4.1e-39/63.8	novel		2	2.89218	2.89221	0.64702	1.82657	1.65389	2.12952	0.0414406
GmaAffx.91487.1.S1_s_at	gb|AAF79822.1| T6D22.2 [Arabidopsis thaliana]	1.4e-93/86.1	gb|BM415815.1|BM415815 OP20897 Mixed Stage EST's from Globodera pallida, the potato cyst nematode Globodera pallida cDNA, mRNA sequence [Globodera pallida]	3.9e-84/72.0	4	1.38171	0.421881	3.03579	2.22255	3.10525	3.81944	0.0279251
GmaAffx.91487.1.S1_x_at	gb|AAF79822.1| T6D22.2 [Arabidopsis thaliana]	1.4e-93/86.1	gb|BM415815.1|BM415815 OP20897 Mixed Stage EST's from Globodera pallida, the potato cyst nematode Globodera pallida cDNA, mRNA sequence [Globodera pallida]	3.9e-84/72.0	4	0.625682	0.819617	2.41389	1.81411	2.35233	3.70061	0.0374393
GmaAffx.91554.1.S1_s_at	gb|AAQ08192.1| eukaryotic translation initiation factor 5A isoform II [Hevea brasiliensis]	8.0e-63/93.8	gb|BF014657.1|BF014657 ro26d12.y1 Heterodera glycines J2 SL1 Topo1 Kloek Chiapelli McCarter Heterodera glycines cDNA 5' similar to SW:IF52_CAEEL Q20751 PROBABLE INITIATION FACTOR 5A ;, mRNA sequence [Heterodera glycines]	1.4e-17/66.8	4	-0.162597	-1.8316	3.0377	1.27996	1.55995	3.65781	0.0133704
GmaAffx.91559.1.S1_at	novel		novel		8	2.91503	2.57252	3.70747	3.8603	4.30039	2.72127	0.00292654
GmaAffx.91586.1.S1_s_at	ref|NP_196670.1| unknown protein [Arabidopsis thaliana]	8.2e-42/49.2	novel		5	2.15176	2.34888	1.92599	2.64483	2.8943	0.650466	0.0245534
GmaAffx.91706.1.S1_at	ref|NP_849369.1| ATP binding [Arabidopsis thaliana]	2.2e-28/73.2	novel		1	2.06169	2.47483	1.21374	2.20642	1.53473	0.368545	0.0356526
GmaAffx.91768.1.S1_s_at	gb|AAR37421.1| putative WRKY4 transcription factor [Vitis aestivalis]	6.0e-47/52.8	novel		4	2.11515	0.303522	2.10523	1.36696	0.920586	2.84334	0.0363593
GmaAffx.91865.1.S1_s_at	ref|NP_563744.1| unknown protein [Arabidopsis thaliana]	4.1e-11/58.0	novel		9	1.72974	0.422428	1.28483	2.11048	-0.205263	3.34003	0.0479952
GmaAffx.91872.1.S1_x_at	novel		novel		2	2.38585	3.54775	0.722319	2.09175	2.00853	2.10722	0.0034364
GmaAffx.91944.1.S1_s_at	emb|CAA39261.1| NAD(P)H dependent 6'-deoxychalcone synthase; reductase [Glycine max]	1.5e-153/92.6	novel		4	1.90357	2.53687	2.57014	2.49756	3.55064	3.44025	0.0438017
GmaAffx.91954.1.S1_at	gb|AAZ20293.1| isomerase-like protein [Arachis hypogaea]	5.4e-57/90.8	novel		4	0.0553524	-2.00524	-0.789165	2.85614	2.67329	2.47046	0.00370913
GmaAffx.92005.1.S1_s_at	dbj|BAA94965.1| epsilon2-COP [Glycine max]	2.8e-121/99.1	novel		5	4.53502	4.97969	4.53166	5.32741	4.40647	4.34111	0.0531025
GmaAffx.92032.1.S1_at	ref|NP_974069.1| unknown protein [Arabidopsis thaliana]	8.4e-17/32.7	novel		2	2.32811	2.92347	1.73308	2.13283	2.55846	2.61488	0.0236567
GmaAffx.92059.1.S1_at	dbj|BAB10294.1| unnamed protein product [Arabidopsis thaliana]	2.0e-24/63.0	novel		4	0.476636	1.97435	2.2117	1.80592	1.68446	1.95644	0.0173931
GmaAffx.92070.1.S1_at	gb|AAW55668.1| caffeoyl CoA 3-O-methyltransferase [Betula platyphylla]	4.0e-102/80.0	novel		1	4.64429	6.69513	4.26194	4.87229	2.01974	0.775817	0.000261325
GmaAffx.92128.1.S1_s_at	novel		novel		1	2.45058	2.01513	2.52574	1.74224	1.97369	1.22408	0.0170006
GmaAffx.92136.1.S1_s_at	gb|AAF99842.1| Hypothetical protein [Arabidopsis thaliana]	5.1e-17/61.6	novel		4	-0.847967	0.647095	1.16985	-1.0442	1.67081	3.50747	0.0142986
GmaAffx.92157.1.S1_s_at	gb|AAO72532.1| aldehyde dehydrogenase 1 precursor [Lotus corniculatus]	7.7e-104/89.0	novel		5	-1.09441	0.485792	0.588241	1.62568	-0.79506	0.278034	0.0337964
GmaAffx.92174.1.S1_x_at	gb|AAF26096.1| unknown protein [Arabidopsis thaliana]	1.8e-15/43.8	novel		8	0.880635	0.764711	2.31393	2.27101	1.17631	-0.0744945	0.0370638
GmaAffx.92202.1.S1_s_at	dbj|BAD88039.1| hypothetical protein [Oryza sativa (japonica cultivar-group)]	2.1e-14/56.5	novel		1	2.29613	1.33383	0.4704	-0.515325	-1.23965	2.13766	0.0077885
GmaAffx.92307.1.S1_s_at	ref|NP_175528.1| unknown protein [Arabidopsis thaliana]	4.5e-66/85.3	novel		2	-0.540349	2.26626	1.38457	0.516587	0.0836716	0.058833	0.0333054
GmaAffx.92603.1.S1_at	ref|NP_201203.1| SAL1; 3'(2'),5'-bisphosphate nucleotidase/ inositol or phosphatidylinositol phosphatase [Arabidopsis thaliana]	1.9e-47/68.7	novel		1	4.88266	4.4665	2.60858	2.67399	2.57426	2.6694	0.0258216
GmaAffx.92641.1.S1_s_at	ref|XP_578859.1| PREDICTED: similar to hypothetical protein [Rattus norvegicus]	1.2e-22/90.4	gb|BI749360.1|BI749360 ro77b04.y1 Heterodera glycines J2 pAMP1 v8 Chiapelli McCarter Heterodera glycines cDNA 5' similar to TR:O04892 O04892 CYTOCHROME P450 LIKE_TBP ;, mRNA sequence [Heterodera glycines]	4.0e-65/91.0	4	1.91062	0.189907	3.69242	3.39339	3.79983	4.08115	0.0115438
GmaAffx.92672.1.S1_s_at	dbj|BAD45043.1| putative ER6 protein [Oryza sativa (japonica cultivar-group)]	1.0e-39/52.2	novel		4	1.88357	1.22096	1.4425	0.187836	1.82092	2.53802	0.0461549
GmaAffx.92828.1.S1_at	emb|CAD29733.1| pectin methylesterase [Sesbania rostrata]	2.0e-109/91.4	novel		4	0.877298	-0.22664	2.49408	1.34032	3.59233	3.58703	0.0135774
GmaAffx.92838.1.S1_s_at	novel		gb|CV578102.1|CV578102 kf34f09.y1 Globodera pallida Pa2 female Globodera pallida cDNA 5' similar to contains element MSR1 repetitive element ;, mRNA sequence [Globodera pallida]	8.4e-06/63.9	4	0.574847	1.26627	6.11035	4.71733	5.0169	5.00177	0.01078
GmaAffx.92932.1.S1_s_at	emb|CAB77055.1| putative TFIIIA (or kruppel)-like zinc finger protein [Medicago sativa subsp. x varia]	3.0e-68/62.0	novel		4	0.570954	1.82769	2.56552	1.31842	3.01945	3.81259	0.0200312
GmaAffx.93125.1.S1_at	novel		novel		4	0.630777	0.50594	2.42524	2.00366	2.92413	3.70873	0.027458
GmaAffx.93125.1.S1_x_at	novel		novel		4	0.0744905	1.15622	2.75993	2.62473	3.08416	3.84428	0.00991381
GmaAffx.93153.1.S1_s_at	novel		novel		4	0.718749	1.09218	1.71374	1.56662	1.73027	2.24703	0.0489492
GmaAffx.93164.1.S1_s_at	prf||1808316A metallothionein-like protein	1.7e-19/78.1	novel		4	-0.892078	-0.310736	0.413233	-0.452455	0.446263	2.93778	0.0392827
GmaAffx.93206.1.S1_x_at	emb|CAA71784.1| glutathione transferase [Glycine max]	2.8e-79/73.6	novel		4	-2.77526	-0.339572	1.78005	0.845887	1.52233	3.00446	0.00217721
GmaAffx.93232.1.S1_at	gb|AAD09514.1| GMFP5 [Glycine max]	6.9e-36/81.3	novel		4	2.75016	2.58786	1.68704	3.98435	4.97251	5.59756	0.0130751
GmaAffx.93245.1.S1_s_at	gb|AAK69432.1| chalcone isomerase [Glycine max]	5.1e-96/91.6	novel		4	0.881795	1.13911	1.44303	2.11635	2.76849	2.89586	0.0762108
GmaAffx.93302.1.S1_at	ref|NP_567281.2| transporter [Arabidopsis thaliana]	3.1e-58/77.3	novel		4	1.66441	1.54631	1.41856	2.38947	3.84263	3.13677	0.00991381
GmaAffx.93341.1.S1_at	ref|NP_181605.2| ATP binding / protein kinase/ protein serine/threonine kinase [Arabidopsis thaliana]	3.6e-85/78.2	novel		4	2.18317	1.92772	2.33411	1.70607	1.92767	2.54223	0.0669325
GmaAffx.93427.1.S1_at	ref|NP_566632.1| ubiquitin-protein ligase [Arabidopsis thaliana]	1.4e-53/68.9	novel		1	7.81841	6.94957	5.4909	7.13566	5.19569	5.7775	0.0034364
GmaAffx.93571.1.S1_at	dbj|BAC53892.1| cytochrome P450 [Petunia x hybrida]	2.1e-20/68.6	novel		3	5.04838	5.1576	4.66397	5.92	5.42771	4.96116	0.0120672
GmaAffx.93614.1.S1_at	ref|NP_001030689.1| unknown protein [Arabidopsis thaliana]	1.3e-27/52.3	novel		2	2.90875	3.70216	2.70326	3.019	2.74986	2.58528	0.0346152
GmaAffx.93644.1.S1_x_at	ref|NP_849292.1| UBQ14; protein binding [Arabidopsis thaliana]	9.3e-151/100.0	gb|CV577304.1|CV577304 kf02b05.y3 Globodera pallida Pa2 female Globodera pallida cDNA 5' similar to TR:Q17000 Q17000 POLYUBIQUITIN. ;, mRNA sequence [Globodera pallida]	3.8e-177/81.0	4	2.5996	0.949655	3.36202	1.5779	2.60284	4.26336	0.0395635
GmaAffx.9866.1.S1_at	gb|AAM61290.1| putative fatty acid elongase [Arabidopsis thaliana]	3.0e-14/57.3	novel		5	-0.237012	0.431752	1.15842	1.63879	0.166683	1.20612	0.0627877
GmaAffx.99.2.A1_s_at	novel		novel		4	-1.63379	-0.570149	3.47893	2.16348	2.23106	4.43537	0.0103586
