# Supplementary material for: Sequence mining and transcript profiling to explore cyst nematode parasitism
Source: BMC Genomics. 2009 Jan 30;10:58. doi: 10.1186/1471-2164-10-58 (PMC2640417; doi:10.1186/1471-2164-10-58)
Supplement: Additional file 14 — Cross-hybridizing Phytophthora sojae probesets. Excel file showing cross-hybridizing P. sojae probesets, expression cluster membership, mean expression data and q values. [file 1471-2164-10-58-S14.xls]

## Sheet: Sheet1
P. sojae probeset	BLASTX hit (nr)	BLASTX e-value/% identity (nr)	BLASTN hit (cyst nematodes)	BLASTN e-value/% identity (cyst nematodes)	Cluster	Egg	infJ2	parJ2	J3	J4	Female	qvalue
PsAffx.C10000054_at	novel		novel		1	-0.287161	1.18864	2.28144	2.5246	2.28158	0.502439	0.0316073
PsAffx.C10000108_at	novel		novel		2	2.17502	2.92198	3.0461	1.79309	2.11958	1.2697	0.00991381
PsAffx.C1000091_at	emb|CAJ07774.1| hypothetical protein [Leishmania major]	3.6e-31/21.7	novel		2	2.82329	2.88001	2.82245	3.29214	2.70196	2.54952	0.0516341
PsAffx.C1000151_at	gb|AAL67128.1| putative n-calpain-1 large subunit [Arabidopsis thaliana]	1.7e-19/32.8	novel		2	2.42695	2.55691	1.87843	2.29366	1.99805	2.28186	0.0487277
PsAffx.C1000153_at	gb|AAB40996.1| Mx3 protein [Salmo salar]	5.9e-38/29.5	novel		3	2.82527	1.21269	2.16548	2.18357	2.47522	0.992336	0.0527412
PsAffx.C1000261_at	dbj|BAD90757.1| histone 3 [Conocephalum conicum]	1.3e-63/97.7	gb|CK350756.1|CK350756 hggfha28H02 Gland Cell LD PCR cDNA Library cDNA, mRNA sequence [Heterodera glycines]	1.8e-105/81.0	4	3.55864	3.2961	3.31643	2.18299	3.28169	2.65365	0.0366706
PsAffx.C1000271_at	ref|XP_643944.1| hypothetical protein DDB0217485 [Dictyostelium discoideum]	3.9e-65/31.2	novel		4	2.19507	2.7757	2.41765	0.974401	1.58758	1.91339	0.0576924
PsAffx.C102000023_at	novel		novel		4	3.20918	2.75191	2.81838	1.97044	2.65536	2.6813	0.0414136
PsAffx.C11000001_s_at	novel		novel		4	3.44947	3.28478	3.10958	2.05565	3.20635	3.48919	0.0571341
PsAffx.C11000025_at	novel		novel		2	2.34223	2.20963	1.29649	2.59901	1.78591	1.79781	0.0388883
PsAffx.C11000090_at	novel		novel		2	2.93515	2.42886	1.20191	2.60432	2.38176	1.70179	0.0414136
PsAffx.C113000041_at	novel		novel		2	3.25132	2.28607	1.32833	1.041	1.03625	1.74564	0.0403838
PsAffx.C114000033_s_at	gb|AAR20444.1| omega-3 fatty acid desaturase [Saprolegnia diclina]	1.6e-117/59.9	novel		1	1.20001	2.17609	2.60689	2.7936	3.28611	1.54133	0.0586809
PsAffx.C12000004_at	novel		novel		2	1.36512	2.40058	0.864973	2.03241	1.49388	1.07269	0.0570444
PsAffx.C128000019_at	novel		novel		3	1.58625	1.65347	1.23772	2.14385	2.56379	1.89207	0.0527412
PsAffx.C129000031_at	novel		novel		1	0.492317	2.48885	2.39091	2.12345	0.932961	1.83594	0.0422048
PsAffx.C129000033_at	novel		novel		3	2.31625	1.23251	1.98789	2.48519	2.50547	2.54113	0.0758242
PsAffx.C13000059_at	gb|AAK82716.1| putative Pto-like serine/threonine kinase [Solanum tuberosum]	2.5e-13/35.5	novel		2	2.4891	1.94699	0.465439	2.00884	1.91912	0.819168	0.0320417
PsAffx.C13000069_at	ref|XP_628844.1| hypothetical protein [Dictyostelium discoideum]	6.1e-17/26.6	novel		2	2.46807	2.60204	1.33705	2.89936	2.33702	1.0237	0.0299513
PsAffx.C131000018_at	novel		novel		1	0.0889146	1.36536	1.58828	2.2835	2.40705	0.83421	0.0151923
PsAffx.C144000008_at	ref|XP_659723.1| hypothetical protein AN2119.2 [Aspergillus nidulans FGSC A4]	1.2e-45/26.4	novel		1	1.61161	2.62917	2.45072	2.8319	2.3067	2.54436	0.0689043
PsAffx.C150000020_at	ref|YP_297211.1| Peptidase M20D, amidohydrolase [Ralstonia eutropha JMP134]	1.2e-51/36.1	gb|CK348935.1|CK348935 hggfha6E10 Gland Cell LD PCR cDNA Library Heterodera glycines cDNA, mRNA sequence [Heterodera glycines]	1.4e-07/67.8	2	3.46202	3.0557	2.50792	2.48675	2.9014	2.7546	0.0531025
PsAffx.C151000026_at	ref|XP_592818.2| similar to DEAD box polypeptide 59 isoform 2 [Bos taurus]	1.6e-63/44.8	novel		2	1.26291	1.64409	1.05992	2.10218	0.134455	0.136957	0.0414406
PsAffx.C1517000001_at	novel		novel		1	0.824001	3.03226	2.47566	2.91877	2.50631	2.31331	0.0312673
PsAffx.C152000044_at	gb|AAF61950.1| phosphoethanolamine N-methyltransferase [Spinacia oleracea]	2.4e-134/51.9	novel		5	1.60417	0.565107	1.76346	0.0466124	1.81226	2.09699	0.0411919
PsAffx.C154000019_at	gb|EAL90655.1| conserved hypothetical protein [Aspergillus fumigatus Af293]	4.7e-53/37.3	novel		4	2.63023	2.38928	2.17694	2.12111	2.17225	2.70475	0.0858664
PsAffx.C160000010_at	gb|AAH55987.1| MGC68877 protein [Xenopus laevis]	2.9e-91/32.5	novel		3	2.72061	1.8251	1.63092	2.50136	2.32591	2.31832	0.00871445
PsAffx.C160000017_at	ref|XP_787748.1| solute carrier family 39 [Strongylocentrotus purpuratus]	1.6e-50/49.3	novel		2	3.48133	4.19853	3.47212	3.64998	3.19896	2.30999	0.0183202
PsAffx.C164000024_at	novel		novel		1	-0.00125792	-0.208438	1.51604	1.49686	1.56436	1.88859	0.0623985
PsAffx.C164000045_at	novel		novel		2	3.49296	2.9543	3.02767	3.32299	2.87516	2.62543	0.0456275
PsAffx.C17000014_at	ref|XP_629755.1| hypothetical protein DDB0184149 [Dictyostelium discoideum]	1.2e-31/31.7	novel		2	2.65971	2.52578	2.30603	2.61582	0.739157	1.85442	0.0301544
PsAffx.C174000011_at	novel		novel		6	2.3588	2.52593	1.02246	2.26954	2.57878	2.40877	0.0566384
PsAffx.C18000065_at	gb|AAV90593.1| hypothetical protein [Zymomonas mobilis subsp. mobilis ZM4]	1.1e-23/31.3	novel		7	-0.635279	-1.10312	-0.573058	1.8114	-1.06929	-0.0402407	0.0207492
PsAffx.C19000070_at	novel		novel		1	1.96583	3.62454	3.20498	2.55158	3.25551	2.25599	0.0308536
PsAffx.C192000010_at	novel		novel		5	1.96891	1.3956	0.997811	0.617871	2.21363	1.68304	0.0746829
PsAffx.C196000023_at	novel		novel		2	2.63741	3.50882	2.58247	2.41209	2.15229	1.62671	0.0116543
PsAffx.C200000023_at	emb|CAI82910.1| single-stranded nucleic acid binding protein [Dehalococcoides sp. CBDB1]	4.2e-56/40.8	novel		5	2.62814	1.51057	1.96373	1.83633	2.40287	2.61793	0.0746829
PsAffx.C2000029_at	novel		novel		6	2.77107	3.32109	1.94974	1.5943	1.95462	2.28631	0.0285534
PsAffx.C2000036_at	novel		novel		3	0.70518	0.0616909	2.18372	2.95862	3.00647	2.48019	0.00701407
PsAffx.C2000108_at	ref|XP_364961.1| hypothetical protein MG09806.4 [Magnaporthe grisea 70-15]	3.9e-16/27.0	novel		1	1.01726	2.10135	0.950793	1.66119	2.50657	1.76939	0.0504704
PsAffx.C2000182_at	ref|NP_571876.1| ornithine decarboxylase 1 [Danio rerio]	2.1e-100/52.4	novel		4	3.38457	3.42547	3.02382	1.73042	2.28453	2.91403	0.0542908
PsAffx.C201000027_at	emb|CAI72292.1| putative polyprotein [Phytophthora infestans]	1.8e-28/72.8	novel		2	2.8415	3.05115	2.50208	3.10439	2.62588	2.66891	0.0363593
PsAffx.C22000090_at	ref|XP_140310.6| similar to YTH domain containing 2 [Mus musculus]	4.2e-86/35.7	novel		3	2.49221	0.985019	2.15018	1.96493	2.87396	1.79929	0.0579397
PsAffx.C221000017_at	ref|ZP_00808676.1| IMP dehydrogenase [Rhodopseudomonas palustris BisA53]	1.5e-21/42.8	novel		8	3.36161	1.99104	3.00268	2.71757	1.92824	2.45216	0.0326931
PsAffx.C229000014_at	gb|AAK82549.1| AT3g54020/F5K20_320 [Arabidopsis thaliana]	3.8e-18/37.1	novel		2	1.27956	1.00285	0.768893	1.97338	2.02647	0.472952	0.046915
PsAffx.C237000006_at	novel		novel		2	3.00714	3.1806	2.56515	3.07809	2.62192	2.9483	0.0555228
PsAffx.C24000091_at	novel		novel		1	0.925979	2.19544	2.93649	2.17641	2.41859	2.14819	0.0461975
PsAffx.C25000112_at	novel		novel		2	3.3865	3.30125	2.97612	3.26999	3.04458	2.9152	0.0650972
PsAffx.C267000015_at	novel		novel		2	3.10832	2.7795	2.25454	1.9076	1.81945	1.26596	0.0446304
PsAffx.C269000011_at	ref|XP_393683.2| PREDICTED: similar to CG1381-PA [Apis mellifera]	1.0e-51/47.2	novel		5	1.69354	0.797799	2.4894	1.25133	2.70965	2.59811	0.0587843
PsAffx.C277000003_s_at	gb|EAA10814.1| ENSANGP00000005948 [Anopheles gambiae str. PEST]	4.7e-32/45.2	gb|CA939842.1|CA939842 ru09c05.y1 Heterodera glycines J4 cDNA 5' similar to TR:O01803 O01803 SIMILARITY TO THE YPT1 SUB-FAMILY OFRAS PROTEINS. [1] ;, mRNA sequence [Heterodera glycines]	3.1e-18/66.6	1	1.21193	1.34953	2.05334	2.15892	1.5803	1.76226	0.08932
PsAffx.C29000082_at	novel		novel		4	2.61307	2.8522	2.01828	0.546188	1.43812	2.12878	0.0201497
PsAffx.C319000005_at	ref|NP_910009.1| putative RNA helicase [Oryza sativa]	4.9e-79/35.8	gb|CB238651.1|CB238651 rq87h10.y1 Heterodera glycines egg cDNA 5' similar to TR:Q9SE87 Q9SE87 EIF4A PROTEIN ;contains TAR1.t2 TAR1 repetitive element ;, mRNA sequence [Heterodera glycines]	4.8e-07/56.7	1	1.80239	2.56501	2.4255	2.72359	3.12895	1.79809	0.0711012
PsAffx.C32000070_at	ref|XP_794723.1| similar to titin isoform N2-B [Strongylocentrotus purpuratus]	8.6e-67/25.2	novel		2	2.57789	2.8201	2.80599	2.41867	0.694756	1.63513	0.0241996
PsAffx.C33000114_at	gb|AAV92918.1| pol protein [Phytophthora infestans]	6.5e-214/67.5	novel		5	1.25219	1.14109	1.8155	0.461642	1.75555	1.96558	0.0594228
PsAffx.C338000008_at	gb|AAT85568.1| pleiotropic drug resistance transporter [Phytophthora sojae]	5.7e-28/36.2	novel		4	2.5057	2.38057	2.95529	1.1686	1.98827	1.82964	0.0677394
PsAffx.C344000002_at	novel		novel		2	2.0755	2.28885	2.39039	1.05692	1.27542	0.631847	0.0563708
PsAffx.C36000005_at	gb|ABA81859.1| unknown [Solanum tuberosum]	2.6e-19/46.7	novel		2	2.68295	2.97223	1.80194	1.79696	1.31538	0.936891	0.0199105
PsAffx.C380000005_at	novel		novel		1	0.645184	1.28507	1.85329	1.70183	1.38979	2.15572	0.0570444
PsAffx.C386000003_s_at	gb|AAP86964.1| unknown [Phytophthora sojae]	5.3e-26/36.6	novel		3	3.78869	2.95954	3.81041	4.4341	4.57586	4.02672	0.0229345
PsAffx.C391000001_at	emb|CAI72337.1| hypothetical protein [Phytophthora infestans]	1.9e-15/61.9	novel		1	0.768256	2.2842	2.1743	2.54835	2.35279	2.47757	0.0120672
PsAffx.C417000001_at	ref|NP_187991.1| transporter [Arabidopsis thaliana]	1.4e-66/51.5	novel		4	3.83396	3.94552	3.78396	3.22634	3.15114	3.66802	0.0447164
PsAffx.C42000029_at	novel		novel		1	2.20051	2.75849	2.71646	2.40764	2.89234	2.28456	0.053197
PsAffx.C46000066_at	emb|CAE04094.3| OSJNBa0096F01.3 [Oryza sativa (japonica cultivar-group)]	2.7e-34/34.1	novel		4	2.64733	2.23877	1.95266	1.10173	1.39291	2.30082	0.0306066
PsAffx.C47000101_at	novel		novel		2	3.14145	3.39855	2.75782	2.89966	2.35647	2.22358	0.00517042
PsAffx.C5000126_at	ref|NP_197437.1| CPK34; ATP binding kinase [Arabidopsis thaliana]	1.4e-59/33.1	novel		2	2.46186	2.76472	2.61645	2.09568	2.40052	2.02348	0.0706244
PsAffx.C5000171_at	novel		novel		3	2.32976	0.369168	0.406213	2.15374	2.02635	1.81043	0.0294857
PsAffx.C53000065_at	novel		novel		2	3.47322	3.22805	3.38957	3.30811	3.12112	3.08109	0.0757535
PsAffx.C54000014_at	gb|EAL29595.1| GA16888-PA [Drosophila pseudoobscura]	1.3e-39/36.7	novel		5	1.99254	1.91371	2.53216	1.88485	2.48316	2.50068	0.0534585
PsAffx.C58000034_s_at	novel		novel		3	2.79155	1.32932	2.18632	2.27922	2.31869	1.71256	0.0349501
PsAffx.C59000014_at	novel		novel		1	1.1272	1.77727	2.21725	1.9155	2.02559	2.15375	0.0870585
PsAffx.C6000012_at	novel		novel		2	2.59772	2.09537	1.32615	2.5626	1.918	1.6982	0.0326931
PsAffx.C61000006_at	novel		novel		2	1.84665	3.22364	2.56238	2.52791	1.48376	1.71815	0.0430969
PsAffx.C61000014_at	gb|AAK38482.1| beta-D-xylosidase [Hordeum vulgare]	3.2e-157/44.8	novel		8	1.4034	0.860374	2.33526	1.93399	0.93284	1.14205	0.0845673
PsAffx.C62000013_at	novel		novel		2	2.95015	3.61113	2.47978	3.18956	2.63242	2.23498	0.0354191
PsAffx.C62000060_at	novel		novel		8	3.1606	1.70678	2.31436	1.92296	1.98415	2.03706	0.0317774
PsAffx.C63000078_at	gb|AAH83214.1| Zgc:101596 [Danio rerio]	7.8e-20/34.6	novel		2	2.90024	2.6934	2.32707	2.35987	2.40954	2.04555	0.0178476
PsAffx.C74000076_at	novel		novel		2	2.25493	2.93381	2.34098	2.44914	1.96141	1.49975	0.0576924
PsAffx.C78000009_at	emb|CAI72273.1| hypothetical protein [Phytophthora infestans]	2.6e-24/32.0	novel		6	1.60916	2.04156	1.30511	1.49235	1.34531	1.69273	0.0689043
PsAffx.C79000043_s_at	ref|XP_782801.1| hypothetical protein [Strongylocentrotus purpuratus]	3.5e-17/34.7	novel		1	0.483475	2.30311	1.56098	2.00737	2.40565	2.2964	0.0365937
PsAffx.C79000070_at	novel		novel		1	0.461488	1.75194	2.32796	1.22948	1.20371	1.83359	0.0481187
PsAffx.C81000023_at	ref|ZP_00538973.1| GCN5-related N-acetyltransferase [Exiguobacterium sp. 255-15]	2.3e-15/41.7	novel		2	2.92352	2.95944	2.90778	3.10111	3.49529	2.32682	0.0382271
PsAffx.C83000013_at	novel		novel		2	2.64739	2.95063	2.07545	1.87951	1.86292	1.88784	0.0246537
PsAffx.C83000055_s_at	ref|NP_200637.1| RPT3; ATPase [Arabidopsis thaliana]	1.7e-164/78.6	gb|CA940536.1|CA940536 rq51e09.y1 Heterodera glycines egg cDNA 5' similar to SW:PRS6_CAEEL P46502 PROBABLE 26S PROTEASE REGULATORY SUBUNIT 6B. [1] ;, mRNA sequence [Heterodera glycines]	5.5e-88/68.5	2	2.67137	3.68949	3.1537	1.97546	2.7342	1.89254	0.0250678
PsAffx.C84000055_at	ref|XP_543561.2| similar to solute carrier family 7 [Canis familiaris]	1.3e-53/30.3	novel		2	3.50383	3.65369	3.36742	3.50606	3.55851	2.80197	0.0715157
PsAffx.C85000032_at	ref|XP_887045.1| similar to adaptor-related protein complex 1 [Bos taurus]	2.2e-150/66.4	gb|CV577356.1|CV577356 kf02h04.y3 Globodera pallida Pa2 female cDNA 5' similar to SW:AP47_MOUSE P35585 CLATHRIN COAT ASSEMBLY PROTEIN AP47 ;, mRNA sequence [Globodera pallida]	1.4e-64/66.0	2	3.05455	3.4598	0.0722127	1.57565	2.68749	1.83826	0.0115438
PsAffx.C85000056_at	novel		novel		3	2.80169	2.00884	2.45949	2.83779	2.68803	2.39616	0.0780724
PsAffx.C87000020_at	emb|CAC86383.1| carboxypeptidase type III [Theobroma cacao]	1.9e-57/35.2	novel		1	2.31714	3.28295	3.0886	2.86473	3.31149	2.45267	0.0311897
PsAffx.C89000049_at	ref|XP_629446.1| hypothetical protein [Dictyostelium discoideum]	5.1e-24/28.3	novel		1	3.45938	4.33313	4.48955	4.80174	4.85602	4.60088	0.0246537
PsAffx.C92000009_at	novel		novel		6	1.32831	1.65462	0.488877	1.10037	1.30274	1.57851	0.0896764
PsAffx.C99000030_s_at	novel		novel		2	3.52485	3.26251	2.47525	2.77176	2.97629	2.24606	0.0135774
PsAffx.CL1169Contig1_at	ref|XP_471490.1| OSJNBb0067G11.11 [Oryza sativa (japonica cultivar-group)]	9.5e-19/35.4	novel		4	2.0752	1.40428	1.99533	0.2993	2.17176	1.68753	0.0513663
PsAffx.CL1227Contig1_at	novel		novel		3	1.18881	0.116449	0.957322	2.11649	2.4077	2.36291	0.0379434
PsAffx.CL1245Contig1_s_at	novel		novel		2	4.11781	3.35401	3.03389	3.78501	3.80246	2.84499	0.0034364
PsAffx.CL1382Contig1_at	novel		novel		3	2.3455	1.72261	2.03296	2.47666	2.46421	1.93023	0.0542908
PsAffx.CL1438Contig1_at	emb|CAI72311.1| possible Myb_DNA-binding protein [Phytophthora infestans]	5.7e-14/58.3	novel		1	-1.03327	0.411431	1.71125	2.51941	3.11311	2.12696	0.00370913
PsAffx.CL1487Contig1_at	gb|AAA82388.3| Hypothetical protein T24C12.3 [Caenorhabditis elegans]	8.9e-55/44.3	novel		6	2.59857	2.95497	2.39567	2.24671	2.11248	2.61863	0.0679581
PsAffx.CL1605Contig1_at	novel		novel		2	2.68115	3.43972	2.43686	2.83423	1.32155	2.69279	0.0262628
PsAffx.CL1642Contig1_at	novel		novel		2	1.77402	1.58458	1.50589	1.75561	1.41451	1.25565	0.0963285
PsAffx.CL1696Contig1_at	novel		novel		1	2.67811	3.1765	3.05816	3.5633	2.93667	3.36847	0.0316073
PsAffx.CL178Contig1_at	emb|CAG31101.1| hypothetical protein [Gallus gallus]	5.8e-85/53.8	gb|CB379003.1|CB379003 rq16f02.y1 Heterodera glycines J3 cDNA 5' similar to TR:Q9UAV5 Q9UAV5 F46E10.10 PROTEIN. [1] ;, mRNA sequence [Heterodera glycines]	6.1e-26/60.0	3	3.09877	2.43302	3.853	3.84121	4.4406	3.70198	0.0285534
PsAffx.CL190Contig1_at	novel		novel		6	3.04274	3.48731	2.94085	3.18889	3.29983	3.46481	0.0663266
PsAffx.CL228Contig1_at	gb|AAO00845.1| Unknown protein [Arabidopsis thaliana]	2.3e-61/54.8	novel		3	2.69606	1.47192	2.00796	2.67936	2.59646	1.85501	0.0689794
PsAffx.CL2599Contig1_at	novel		novel		3	2.30276	0.926837	2.10547	2.1364	2.02172	1.64436	0.0689043
PsAffx.CL359Contig1_at	gb|EAA10156.2| ENSANGP00000013247 [Anopheles gambiae str. PEST]	7.9e-17/41.7	novel		1	2.40841	2.64386	2.87937	3.10941	3.74144	3.00861	0.0623985
PsAffx.CL3Contig2_s_at	dbj|BAB33421.1| putative senescence-associated protein [Pisum sativum]	8.9e-82/75.9	gb|AW506391.1|AW506391 GE1800 Globodera rostochiensis J2 pcDNAII cDNA similar to cytochrome p450 monoxygenase, mRNA sequence [Globodera rostochiensis]	2.8e-174/81.2	1	-1.2455	-1.67584	4.80884	2.76451	2.42728	4.2486	0.00228737
PsAffx.CL4Contig1_at	gb|AAX48838.1| L7a [Suberites domuncula]	1.0e-67/62.7	gb|CA940664.1|CA940664 ru67a10.y1 Heterodera glycines virgin female cDNA 5' similar to SW:RL8_SCHPO O13672 60S RIBOSOMAL PROTEIN L8 ;, mRNA sequence [Heterodera glycines]	4.9e-80/68.3	1	2.39891	3.54836	3.07563	2.73422	3.83782	3.36725	0.0349501
PsAffx.CL511Contig1_at	ref|NP_752828.1| DNA protection during starvation protein [Escherichia coli CFT073]	1.3e-91/98.9	gb|BM415925.1|BM415925 OP21007 Mixed Stage EST's cDNA, mRNA sequence [Globodera pallida]	6.7e-136/99.1	2	1.93206	2.99962	2.65981	2.42329	1.7596	1.58454	0.01078
PsAffx.CL612Contig2_at	gb|AAW45527.1| polyadenylate-binding protein [Cryptococcus neoformans]	5.9e-51/59.2	gb|CB373929.1|CB373929 rq60h09.y1 Heterodera glycines egg cDNA 5' similar to TR:Q19579 Q19579 F18H3.3A PROTEIN. [1] ;, mRNA sequence [Heterodera glycines]	8.8e-07/78.5	2	2.20385	1.8729	2.4099	2.88155	2.99879	1.25025	0.0365178
PsAffx.CL860Contig1_at	novel		novel		2	3.05178	2.98625	1.74151	2.51274	2.57588	2.14342	0.0576924
PsAffx.CL869Contig1_at	gb|AAG29594.1| Ser/Thr protein phosphatase 2A [Medicago sativa subsp. x varia]	7.0e-42/35.6	novel		6	1.82069	2.96014	1.56432	2.05833	1.95944	1.95627	0.0627814
PsAffx.psHA005iH10r_s_at	emb|CAA06308.1| cytosolic fructose-1,6-bisphosphate aldolase [Cicer arietinum]	2.6e-75/89.2	gb|CF100775.1|CF100775 rv30a04.y1 Heterodera schachtii J2 pAMP1 v1 cDNA 5' similar to SW:ALF2_CAEEL P46563 FRUCTOSE-BISPHOSPHATE ALDOLASE 2 ;contains element MSR1 repetitive element ;, mRNA sequence [Heterodera schachtii ]	5.6e-15/62.9	1	-0.246901	0.073577	2.54696	2.23279	1.7358	4.10764	0.00742459
PsAffx.psHA006iH10r_s_at	novel		novel		4	0.077639	0.305795	0.944762	-0.364396	-1.34196	2.25615	0.0244399
PsAffx.psHB001xH07f_at	ref|XP_800093.1| hypothetical protein XP_795000 [Strongylocentrotus purpuratus]	3.0e-36/44.8	novel		2	1.76538	2.40176	1.90501	1.28854	1.8753	-0.970272	0.00701407
PsAffx.psHB012xG08f_at	novel		novel		7	2.71719	2.74236	2.44468	3.08434	2.57777	2.82766	0.0550461
PsAffx.psHB019xC03f_s_at	emb|CAB17075.1| cysteine proteinase precursor [Phaseolus vulgaris]	9.1e-50/65.8	novel		1	2.98161	3.94	3.29421	3.52322	3.78602	3.49569	0.0516044
PsAffx.psHB026xH01f_s_at	ref|NP_176647.1| catalytic [Arabidopsis thaliana]	6.4e-52/75.6	novel		1	0.665348	1.78901	1.56082	1.20587	2.05163	1.60486	0.0623985
PsAffx.psHB028xM12f_s_at	ref|XP_452732.1| unnamed protein product [Kluyveromyces lactis]	7.8e-22/29.8	novel		1	2.19824	2.53568	2.62653	3.07529	3.05726	3.02761	0.0516341
PsAffx.psHB032xM21f_at	novel		novel		4	2.27105	3.01738	1.94752	0.236538	1.50183	1.40348	0.0267258
PsAffx.psMA007xG15f_s_at	novel		novel		4	2.64335	1.96963	2.20416	1.36871	1.8337	1.8006	0.0689043
PsAffx.psMA008xB24f_s_at	ref|XP_642050.1| hypothetical protein DDB0214832 [Dictyostelium discoideum]	1.1e-18/45.0	novel		2	2.67866	2.75309	2.42306	2.97621	2.64544	1.80478	0.0233141
PsAffx.psMA008xP11f_s_at	gb|AAA23515.1| biotin synthetase [Escherichia coli]	3.2e-124/99.1	novel		2	7.00073	6.71583	6.49784	6.24612	6.30844	6.09482	0.00793348
PsAffx.psMC009xN08f_at	novel		novel		6	2.30618	2.84758	1.94363	1.96023	2.33977	2.39035	0.0604676
PsAffx.psMC010xK01f_at	novel		novel		1	3.19121	3.95182	4.44018	4.80894	4.81118	4.41661	0.0279251
PsAffx.psMY004iG01r_at	novel		novel		2	2.09181	2.26643	1.15655	1.76376	0.982972	1.39867	0.0420087
PsAffx.psMY007iE09r_s_at	novel		novel		1	1.45977	2.98905	2.9358	2.37708	2.80229	2.1245	0.0350357
PsAffx.psZG004xB16f_s_at	novel		novel		1	0.883103	1.49053	2.89289	2.33126	2.86571	2.67884	0.0285534
PsAffx.psZG008xN08f_s_at	gb|EAA71720.1| hypothetical protein FG03734.1 [Gibberella zeae PH-1]	1.0e-13/58.0	novel		1	0.147145	2.64843	0.414493	1.41597	1.61283	0.019825	0.0269198
PsAffx.psZO001iC06r_s_at	ref|ZP_00660147.1| Glycosyl transferase, group 1 [Nocardioides sp. JS614]	3.7e-22/42.9	novel		3	1.57241	1.42326	1.78877	2.39543	2.38417	2.72351	0.0583544
PsAffx.psZO004iE10r_at	ref|XP_786076.1| similar to CG1651-PC, isoform C [Strongylocentrotus purpuratus]	5.2e-13/43.8	novel		2	3.55333	3.70624	2.53009	3.07286	2.90647	2.34561	0.0158941
PsAffx.psZS008xC17f_s_at	novel		novel		2	4.26819	4.72413	3.61617	3.73805	3.71757	3.48645	0.0034364
PsAffx.psZS010xA06f_at	novel		novel		1	2.08744	3.16682	2.191	2.54542	2.87381	2.19255	0.0561188
PsAffx.psZS013xL19f_at	novel		novel		1	1.23701	2.57451	2.47301	2.44028	2.71522	2.25993	0.0563785
PsAffx.psZS014xC15f_s_at	novel		novel		1	0.892772	3.23316	2.89009	3.06147	2.9147	2.71691	0.0405044
